# Supplementary material for: Bis[μ-(E)-N-(pyridin-3-yl­methyl­idene)hy­droxy­amine]-κ2 N 1:N 3;κ2 N 3:N 1-bis­{[(E)-N-(pyridin-3-yl­methyl­idene-κN)hy­droxy­amine]­silver(I)} dinitrate
Source: Acta Crystallogr Sect E Struct Rep Online. 2012 Nov 28;68(Pt 12):m1547. doi: 10.1107/S1600536812045898 (PMC3588788; doi:10.1107/S1600536812045898)
Supplement: Supplementary file 1 [file e-68-m1547-sup1.cif]

##############################################################################
#                                                                            #
# This CIF contains the data in a paper accepted for publication in          #
# Acta Crystallographica Section E. It conforms to the requirements of       #
# Notes for Authors for Acta Crystallographica Section E, and has been       #
# peer reviewed under the auspices of the IUCr Commission on Journals.       #
#                                                                            #
# Full details of the Crystallographic Information File format               #
# are given in the paper "The Crystallographic Information File (CIF):       #
# a New Standard Archive File for Crystallography" by S. R. Hall, F. H.      #
# Allen and I. D. Brown [Acta Cryst. (1991), A47, 655-685].                  #
#                                                                            #
# The current version of the core CIF dictionary is obtainable from          #
# ftp://ftp.iucr.org/pub/cif_core.dic.                                       #
#                                                                            #
# Software is freely available for graphical display of the structure(s)     #
# in this CIF. For information consult the CIF software page                 #
# http://www.iucr.org/resources/cif/software.                                #
#                                                                            #
# This file may be used for bona fide research purposes within the           #
# scientific community so long as proper attribution is given to the journal # 
# article from which it was obtained.                                        #
#                                                                            #
##############################################################################
data_global
_audit_creation_method     SHELXL-97
_journal_date_recd_electronic     2012-11-04
_journal_date_accepted     2012-11-06
_journal_name_full     'Acta Crystallographica, Section E'
_journal_year     2012
_journal_volume     68
_journal_issue     12
_journal_page_first     m1547
_journal_page_last     m1547
_journal_paper_category     QM
_journal_paper_doi     10.1107/S1600536812045898
_journal_coeditor_code     XU5646
_publ_contact_author
;
     Dr. Seik Weng Ng
     Department of Chemistry
     University of Malaya
     50603 Kuala Lumpur
     Malaysia
;
_publ_contact_author_email     seikweng@um.edu.my
_publ_contact_author_fax     '03 7967 4193'
_publ_contact_author_phone     '03 7967 6778'
_publ_section_title
;\
Bis[\m-(<i>E</i>)-<i>N</i>-(pyridin-3-ylmethylidene)hydroxyamine]-\
\k^2^<i>N</i>^1^:<i>N</i>^3^;\k^2^<i>N</i>^3^:<i>N</i>^1^-bis{[(<i>E</i>)-\
<i>N</i>-(pyridin-3-ylmethylidene-\k<i>N</i>)hydroxyamine]silver(I)}
dinitrate
;
loop_
    _publ_author_name
    _publ_author_address
    'Gao, Shan'
;
Key Laboratory of Functional Inorganic Material Chemistry
Ministry of Education
Heilongjiang University
Harbin 150080
People's Republic of China
;
    'Ng, Seik Weng'
;
Department of Chemistry
University of Malaya
50603 Kuala Lumpur
Malaysia
Chemistry Department
Faculty of Science
King Abdulaziz University
PO Box 80203 Jeddah
Saudi Arabia
;
data_I
_audit_creation_method     SHELXL-97
_chemical_name_systematic
;
Bis[\m-(<i>E</i>)-<i>N</i>-(pyridin-3-ylmethylidene)hydroxyamine]-
\k^2^<i>N</i>^1^:<i>N</i>^3^;\k^2^<i>N</i>^3^:<i>N</i>^1^-bis{[(<i>E</i>)-
<i>N</i>-(pyridin-3-ylmethylidene-\k<i>N</i>)hydroxyamine]silver(I)}
dinitrate
;
_chemical_name_common     ?
_chemical_formula_moiety     'C24 H24 Ag2 N8 O4 2+, 2(N O3 -)'
_chemical_formula_sum     'C24 H24 Ag2 N10 O10'
_chemical_formula_iupac     '[Ag2 (C6 H6 N2 O)4] (N O3)2'
_chemical_formula_weight     828.27
_chemical_melting_point     ?
_symmetry_cell_setting     triclinic
_symmetry_space_group_name_H-M     'P -1'
_symmetry_space_group_name_Hall     '-P 1'
loop_
    _symmetry_equiv_pos_as_xyz
    'x, y, z'
    '-x, -y, -z'
_cell_length_a     7.2913(10)
_cell_length_b     8.3395(10)
_cell_length_c     13.1415(17)
_cell_angle_alpha     92.934(4)
_cell_angle_beta     95.008(4)
_cell_angle_gamma     111.360(3)
_cell_volume     738.38(16)
_cell_formula_units_Z     1
_cell_measurement_reflns_used     6130
_cell_measurement_theta_min     3.02
_cell_measurement_theta_max     27.44
_cell_measurement_temperature     293(2)
_exptl_crystal_description     prism
_exptl_crystal_colour     colorless
_exptl_crystal_size_max     0.24
_exptl_crystal_size_mid     0.21
_exptl_crystal_size_min     0.17
_exptl_crystal_density_diffrn     1.863
_exptl_crystal_density_meas     ?
_exptl_crystal_density_method     'not measured'
_exptl_crystal_F_000     412
_exptl_absorpt_coefficient_mu     1.399
_exptl_absorpt_correction_type     multi-scan
_exptl_absorpt_process_details     '(ABSCOR; Higashi, 1995)'
_exptl_absorpt_correction_T_min     0.7300
_exptl_absorpt_correction_T_max     0.7969
_diffrn_ambient_temperature     293(2)
_diffrn_radiation_type     MoK\a
_diffrn_radiation_wavelength     0.71073
_diffrn_radiation_source     'fine-focus sealed tube'
_diffrn_radiation_monochromator     graphite
_diffrn_measurement_device_type     'Rigaku R-AXIS RAPID IP'
_diffrn_measurement_method     '\w scan'
_diffrn_detector_area_resol_mean     ?
_diffrn_reflns_number     7293
_diffrn_reflns_av_R_equivalents     0.0350
_diffrn_reflns_av_sigmaI/netI     0.0427
_diffrn_reflns_theta_min     3.02
_diffrn_reflns_theta_max     27.44
_diffrn_reflns_theta_full     27.44
_diffrn_measured_fraction_theta_max     0.987
_diffrn_measured_fraction_theta_full     0.987
_diffrn_reflns_limit_h_min     -9
_diffrn_reflns_limit_h_max     9
_diffrn_reflns_limit_k_min     -10
_diffrn_reflns_limit_k_max     10
_diffrn_reflns_limit_l_min     -17
_diffrn_reflns_limit_l_max     16
_diffrn_standards_number     0
_diffrn_standards_interval_count     0
_diffrn_standards_interval_time     0
_diffrn_standards_decay_%     0
_reflns_number_total     3341
_reflns_number_gt     2896
_reflns_threshold_expression     I>2\s(I)
_refine_ls_structure_factor_coef     Fsqd
_refine_ls_matrix_type     full
_refine_ls_R_factor_all     0.0460
_refine_ls_R_factor_gt     0.0396
_refine_ls_wR_factor_gt     0.0946
_refine_ls_wR_factor_ref     0.1072
_refine_ls_goodness_of_fit_ref     1.112
_refine_ls_restrained_S_all     1.112
_refine_ls_number_reflns     3341
_refine_ls_number_parameters     210
_refine_ls_number_restraints     0
_refine_ls_hydrogen_treatment     constr
_refine_ls_weighting_scheme     calc
_refine_ls_weighting_details
         'calc w=1/[\s^2^(Fo^2^)+(0.0560P)^2^+0.3361P] where P=(Fo^2^+2Fc^2^)/3'
_atom_sites_solution_hydrogens     geom
_atom_sites_solution_primary     direct
_atom_sites_solution_secondary     difmap
_refine_ls_shift/su_max     0.001
_refine_ls_shift/su_mean     0.001
_refine_diff_density_max     1.714
_refine_diff_density_min     -0.336
_refine_ls_extinction_method     none
_refine_ls_extinction_coef     ?
loop_
    _atom_type_symbol
    _atom_type_description
    _atom_type_scat_dispersion_real
    _atom_type_scat_dispersion_imag
    _atom_type_scat_source
    'C' 'C' 0.0033 0.0016
                         'International Tables Vol C Tables 4.2.6.8 and 6.1.1.4'
    'H' 'H' 0.0000 0.0000
                         'International Tables Vol C Tables 4.2.6.8 and 6.1.1.4'
    'N' 'N' 0.0061 0.0033
                         'International Tables Vol C Tables 4.2.6.8 and 6.1.1.4'
    'O' 'O' 0.0106 0.0060
                         'International Tables Vol C Tables 4.2.6.8 and 6.1.1.4'
    'Ag' 'Ag' -0.8971 1.1015
                         'International Tables Vol C Tables 4.2.6.8 and 6.1.1.4'
_computing_data_collection     'RAPID-AUTO (Rigaku, 1998)'
_computing_cell_refinement     'RAPID-AUTO (Rigaku, 1998)'
_computing_data_reduction     'CrystalClear (Rigaku/MSC, 2002)'
_computing_structure_solution     'SHELXS97 (Sheldrick, 2008)'
_computing_structure_refinement     'SHELXL97 (Sheldrick, 2008)'
_computing_molecular_graphics     'X-SEED (Barbour, 2001)'
_computing_publication_material     'publCIF (Westrip, 2010)'
loop_
    _atom_site_type_symbol
    _atom_site_label
    _atom_site_fract_x
    _atom_site_fract_y
    _atom_site_fract_z
    _atom_site_U_iso_or_equiv
    _atom_site_adp_type
    _atom_site_calc_flag
    _atom_site_refinement_flags
    _atom_site_occupancy
    _atom_site_symmetry_multiplicity
    _atom_site_disorder_assembly
    _atom_site_disorder_group
    Ag Ag1 0.38614(4) 0.61092(3) 0.314850(18) 0.04700(13) Uani d . 1 1 . .
    O O1 1.0366(4) 0.7195(3) 0.7651(2) 0.0501(6) Uani d . 1 1 . .
    H H1 1.0758 0.6378 0.7541 0.075 Uiso calc R 1 1 . .
    O O2 0.9485(4) 1.1845(3) -0.0856(2) 0.0522(6) Uani d . 1 1 . .
    H H2 0.9451 1.2272 -0.1419 0.078 Uiso calc R 1 1 . .
    O O3 0.7359(7) 0.5156(5) 0.3151(4) 0.1102(16) Uani d . 1 1 . .
    O O4 1.0106(5) 0.6444(5) 0.2602(3) 0.0751(10) Uani d . 1 1 . .
    O O5 0.8581(6) 0.7867(4) 0.3354(3) 0.0792(10) Uani d . 1 1 . .
    N N1 0.4261(4) 0.7161(4) 0.4767(2) 0.0393(6) Uani d . 1 1 . .
    N N2 0.8633(4) 0.6911(4) 0.7003(2) 0.0426(6) Uani d . 1 1 . .
    N N3 0.4227(4) 0.6552(4) 0.1507(2) 0.0393(6) Uani d . 1 1 . .
    N N4 0.7795(4) 1.0353(4) -0.0856(2) 0.0411(6) Uani d . 1 1 . .
    N N5 0.8690(4) 0.6504(4) 0.3059(2) 0.0436(7) Uani d . 1 1 . .
    C C1 0.2918(5) 0.5528(4) 0.0748(3) 0.0420(7) Uani d . 1 1 . .
    H H1A 0.1875 0.4574 0.0915 0.050 Uiso calc R 1 1 . .
    C C2 0.3047(5) 0.5827(4) -0.0277(3) 0.0438(7) Uani d . 1 1 . .
    H H2A 0.2104 0.5087 -0.0783 0.053 Uiso calc R 1 1 . .
    C C3 0.4576(5) 0.7221(4) -0.0537(3) 0.0410(7) Uani d . 1 1 . .
    H H3 0.4689 0.7437 -0.1220 0.049 Uiso calc R 1 1 . .
    C C4 0.5962(5) 0.8315(4) 0.0240(2) 0.0354(6) Uani d . 1 1 . .
    C C5 0.5728(5) 0.7911(4) 0.1242(2) 0.0366(6) Uani d . 1 1 . .
    H H5 0.6663 0.8621 0.1762 0.044 Uiso calc R 1 1 . .
    C C6 0.7622(5) 0.9865(4) 0.0046(3) 0.0375(7) Uani d . 1 1 . .
    H H6 0.8559 1.0499 0.0586 0.045 Uiso calc R 1 1 . .
    C C7 0.3097(5) 0.7957(4) 0.5116(3) 0.0430(7) Uani d . 1 1 . .
    H H7 0.1944 0.7853 0.4708 0.052 Uiso calc R 1 1 . .
    C C8 0.3541(5) 0.8913(4) 0.6046(3) 0.0429(7) Uani d . 1 1 . .
    H H8 0.2721 0.9467 0.6256 0.051 Uiso calc R 1 1 . .
    C C9 0.5228(5) 0.9041(4) 0.6669(3) 0.0407(7) Uani d . 1 1 . .
    H H9 0.5570 0.9704 0.7296 0.049 Uiso calc R 1 1 . .
    C C10 0.6402(5) 0.8177(4) 0.6350(2) 0.0361(6) Uani d . 1 1 . .
    C C11 0.5871(5) 0.7270(4) 0.5384(2) 0.0369(6) Uani d . 1 1 . .
    H H11 0.6675 0.6713 0.5156 0.044 Uiso calc R 1 1 . .
    C C12 0.8170(5) 0.8228(4) 0.6996(2) 0.0396(7) Uani d . 1 1 . .
    H H12 0.8952 0.9234 0.7401 0.048 Uiso calc R 1 1 . .
loop_
    _atom_site_aniso_label
    _atom_site_aniso_U_11
    _atom_site_aniso_U_22
    _atom_site_aniso_U_33
    _atom_site_aniso_U_12
    _atom_site_aniso_U_13
    _atom_site_aniso_U_23
    Ag1 0.05390(19) 0.0543(2) 0.03057(17) 0.01848(14) 0.00080(12) 0.00222(11)
    O1 0.0459(13) 0.0570(15) 0.0475(15) 0.0220(12) -0.0050(11) 0.0026(11)
    O2 0.0459(13) 0.0490(14) 0.0565(16) 0.0103(11) 0.0045(12) 0.0153(12)
    O3 0.101(3) 0.062(2) 0.155(5) 0.007(2) 0.035(3) 0.043(3)
    O4 0.0682(19) 0.124(3) 0.062(2) 0.064(2) 0.0219(16) 0.034(2)
    O5 0.100(3) 0.0675(19) 0.079(2) 0.0441(19) 0.009(2) -0.0041(16)
    N1 0.0458(14) 0.0412(14) 0.0277(13) 0.0131(12) 0.0010(11) 0.0040(10)
    N2 0.0430(14) 0.0408(14) 0.0401(15) 0.0129(12) -0.0037(12) 0.0043(11)
    N3 0.0400(14) 0.0462(15) 0.0333(14) 0.0179(12) 0.0039(11) 0.0034(11)
    N4 0.0401(14) 0.0401(14) 0.0439(16) 0.0154(12) 0.0063(12) 0.0039(12)
    N5 0.0483(16) 0.0521(17) 0.0383(15) 0.0257(15) 0.0081(13) 0.0138(13)
    C1 0.0393(16) 0.0407(17) 0.0425(18) 0.0106(14) 0.0054(14) 0.0021(13)
    C2 0.0442(17) 0.0446(17) 0.0386(18) 0.0150(15) -0.0037(14) -0.0056(14)
    C3 0.0471(18) 0.0475(18) 0.0297(15) 0.0197(15) 0.0012(14) 0.0024(13)
    C4 0.0349(14) 0.0415(16) 0.0328(15) 0.0178(13) 0.0035(12) 0.0027(12)
    C5 0.0352(15) 0.0437(16) 0.0310(15) 0.0163(13) -0.0002(12) -0.0023(12)
    C6 0.0367(15) 0.0424(16) 0.0373(17) 0.0203(14) 0.0013(13) 0.0012(13)
    C7 0.0394(16) 0.0468(17) 0.0443(19) 0.0166(15) 0.0061(14) 0.0098(14)
    C8 0.0470(17) 0.0457(18) 0.0413(18) 0.0210(15) 0.0138(15) 0.0082(14)
    C9 0.0530(19) 0.0390(16) 0.0322(16) 0.0188(15) 0.0093(14) 0.0022(12)
    C10 0.0424(16) 0.0309(14) 0.0319(15) 0.0097(13) 0.0039(13) 0.0057(11)
    C11 0.0439(16) 0.0315(14) 0.0356(16) 0.0141(13) 0.0066(13) 0.0021(12)
    C12 0.0455(17) 0.0385(16) 0.0315(16) 0.0129(14) 0.0015(13) -0.0022(12)
loop_
    _geom_bond_atom_site_label_1
    _geom_bond_atom_site_label_2
    _geom_bond_site_symmetry_2
    _geom_bond_distance
    _geom_bond_publ_flag
    Ag1 N1 . 2.212(3) ?
    Ag1 N3 . 2.229(3) ?
    Ag1 N2 2_666 2.498(3) ?
    O1 N2 . 1.397(4) ?
    O1 H1 . 0.8400 ?
    O2 N4 . 1.396(4) ?
    O2 H2 . 0.8400 ?
    O3 N5 . 1.208(5) ?
    O4 N5 . 1.255(4) ?
    O5 N5 . 1.214(4) ?
    N1 C11 . 1.339(4) ?
    N1 C7 . 1.349(5) ?
    N2 C12 . 1.262(4) ?
    N2 Ag1 2_666 2.498(3) ?
    N3 C1 . 1.337(5) ?
    N3 C5 . 1.344(4) ?
    N4 C6 . 1.274(4) ?
    C1 C2 . 1.387(5) ?
    C1 H1A . 0.9300 ?
    C2 C3 . 1.369(5) ?
    C2 H2A . 0.9300 ?
    C3 C4 . 1.396(5) ?
    C3 H3 . 0.9300 ?
    C4 C5 . 1.385(4) ?
    C4 C6 . 1.466(5) ?
    C5 H5 . 0.9300 ?
    C6 H6 . 0.9300 ?
    C7 C8 . 1.370(5) ?
    C7 H7 . 0.9300 ?
    C8 C9 . 1.383(5) ?
    C8 H8 . 0.9300 ?
    C9 C10 . 1.381(5) ?
    C9 H9 . 0.9300 ?
    C10 C11 . 1.392(4) ?
    C10 C12 . 1.466(5) ?
    C11 H11 . 0.9300 ?
    C12 H12 . 0.9300 ?
loop_
    _geom_angle_atom_site_label_1
    _geom_angle_atom_site_label_2
    _geom_angle_atom_site_label_3
    _geom_angle_site_symmetry_1
    _geom_angle_site_symmetry_3
    _geom_angle
    _geom_angle_publ_flag
    N1 Ag1 N3 . . 149.49(11) ?
    N1 Ag1 N2 . 2_666 107.79(10) ?
    N3 Ag1 N2 . 2_666 101.48(10) ?
    N2 O1 H1 . . 109.5 ?
    N4 O2 H2 . . 109.5 ?
    C11 N1 C7 . . 117.6(3) ?
    C11 N1 Ag1 . . 119.9(2) ?
    C7 N1 Ag1 . . 121.6(2) ?
    C12 N2 O1 . . 112.4(3) ?
    C12 N2 Ag1 . 2_666 123.3(2) ?
    O1 N2 Ag1 . 2_666 115.10(18) ?
    C1 N3 C5 . . 117.2(3) ?
    C1 N3 Ag1 . . 121.6(2) ?
    C5 N3 Ag1 . . 121.1(2) ?
    C6 N4 O2 . . 110.6(3) ?
    O3 N5 O5 . . 120.1(4) ?
    O3 N5 O4 . . 117.9(4) ?
    O5 N5 O4 . . 121.9(4) ?
    N3 C1 C2 . . 122.8(3) ?
    N3 C1 H1A . . 118.6 ?
    C2 C1 H1A . . 118.6 ?
    C3 C2 C1 . . 119.4(3) ?
    C3 C2 H2A . . 120.3 ?
    C1 C2 H2A . . 120.3 ?
    C2 C3 C4 . . 119.0(3) ?
    C2 C3 H3 . . 120.5 ?
    C4 C3 H3 . . 120.5 ?
    C5 C4 C3 . . 117.7(3) ?
    C5 C4 C6 . . 119.0(3) ?
    C3 C4 C6 . . 123.3(3) ?
    N3 C5 C4 . . 123.8(3) ?
    N3 C5 H5 . . 118.1 ?
    C4 C5 H5 . . 118.1 ?
    N4 C6 C4 . . 120.7(3) ?
    N4 C6 H6 . . 119.6 ?
    C4 C6 H6 . . 119.6 ?
    N1 C7 C8 . . 122.8(3) ?
    N1 C7 H7 . . 118.6 ?
    C8 C7 H7 . . 118.6 ?
    C7 C8 C9 . . 119.0(3) ?
    C7 C8 H8 . . 120.5 ?
    C9 C8 H8 . . 120.5 ?
    C10 C9 C8 . . 119.5(3) ?
    C10 C9 H9 . . 120.3 ?
    C8 C9 H9 . . 120.3 ?
    C9 C10 C11 . . 117.8(3) ?
    C9 C10 C12 . . 121.5(3) ?
    C11 C10 C12 . . 120.6(3) ?
    N1 C11 C10 . . 123.3(3) ?
    N1 C11 H11 . . 118.4 ?
    C10 C11 H11 . . 118.4 ?
    N2 C12 C10 . . 120.1(3) ?
    N2 C12 H12 . . 119.9 ?
    C10 C12 H12 . . 119.9 ?
loop_
    _geom_torsion_atom_site_label_1
    _geom_torsion_atom_site_label_2
    _geom_torsion_atom_site_label_3
    _geom_torsion_atom_site_label_4
    _geom_torsion_site_symmetry_1
    _geom_torsion_site_symmetry_2
    _geom_torsion_site_symmetry_3
    _geom_torsion_site_symmetry_4
    _geom_torsion
    _geom_torsion_publ_flag
    N3 Ag1 N1 C11 . . . . -93.9(3) ?
    N2 Ag1 N1 C11 2_666 . . . 103.1(2) ?
    N3 Ag1 N1 C7 . . . . 75.2(3) ?
    N2 Ag1 N1 C7 2_666 . . . -87.8(3) ?
    N1 Ag1 N3 C1 . . . . -147.5(3) ?
    N2 Ag1 N3 C1 2_666 . . . 16.0(3) ?
    N1 Ag1 N3 C5 . . . . 29.4(4) ?
    N2 Ag1 N3 C5 2_666 . . . -167.1(2) ?
    C5 N3 C1 C2 . . . . -0.6(5) ?
    Ag1 N3 C1 C2 . . . . 176.4(3) ?
    N3 C1 C2 C3 . . . . 0.2(5) ?
    C1 C2 C3 C4 . . . . -0.4(5) ?
    C2 C3 C4 C5 . . . . 0.9(5) ?
    C2 C3 C4 C6 . . . . -178.4(3) ?
    C1 N3 C5 C4 . . . . 1.2(5) ?
    Ag1 N3 C5 C4 . . . . -175.8(2) ?
    C3 C4 C5 N3 . . . . -1.4(5) ?
    C6 C4 C5 N3 . . . . 178.0(3) ?
    O2 N4 C6 C4 . . . . -179.6(3) ?
    C5 C4 C6 N4 . . . . -174.4(3) ?
    C3 C4 C6 N4 . . . . 4.9(5) ?
    C11 N1 C7 C8 . . . . 2.6(5) ?
    Ag1 N1 C7 C8 . . . . -166.8(2) ?
    N1 C7 C8 C9 . . . . -1.5(5) ?
    C7 C8 C9 C10 . . . . -1.4(5) ?
    C8 C9 C10 C11 . . . . 2.9(4) ?
    C8 C9 C10 C12 . . . . -178.1(3) ?
    C7 N1 C11 C10 . . . . -0.9(5) ?
    Ag1 N1 C11 C10 . . . . 168.7(2) ?
    C9 C10 C11 N1 . . . . -1.8(5) ?
    C12 C10 C11 N1 . . . . 179.2(3) ?
    O1 N2 C12 C10 . . . . 179.4(3) ?
    Ag1 N2 C12 C10 2_666 . . . -35.6(4) ?
    C9 C10 C12 N2 . . . . 144.0(3) ?
    C11 C10 C12 N2 . . . . -37.1(5) ?
loop_
    _geom_hbond_atom_site_label_D
    _geom_hbond_atom_site_label_H
    _geom_hbond_atom_site_label_A
    _geom_hbond_site_symmetry_A
    _geom_hbond_distance_DH
    _geom_hbond_distance_HA
    _geom_hbond_distance_DA
    _geom_hbond_angle_DHA
    O1 H1 O3 2_766 0.84 2.39 3.189(6) 158.3
    O1 H1 O4 2_766 0.84 2.20 2.925(5) 145.0
    O2 H2 O4 2_775 0.84 1.92 2.745(4) 168.6
