# Supplementary material for: Bis[μ-(E)-N-(pyridin-3-yl­methyl­idene)hy­droxy­amine]-κ2 N 1:N 3;κ2 N 3:N 1-bis­{[(E)-N-(pyridin-3-yl­methyl­idene-κN)hy­droxy­amine]­silver(I)} dinitrate
Source: Acta Crystallogr Sect E Struct Rep Online. 2012 Nov 28;68(Pt 12):m1547. doi: 10.1107/S1600536812045898 (PMC3588788; doi:10.1107/S1600536812045898)
Supplement: Supplementary file 2 [file e-68-m1547-Isup2.hkl]

# 
# h,k,l, Fc-squared, Fo-squared, sigma(Fo-squared) and status flag 
# 
data_I
_shelx_title '  P-1' 
_shelx_refln_list_code          4 
_shelx_F_calc_maximum      163.99 
_exptl_crystal_F_000       412.00 
_reflns_d_resolution_high  0.7710 
 
loop_ 
 _symmetry_equiv_pos_as_xyz 
 'x, y, z' 
 '-x, -y, -z' 
 
_cell_length_a     7.2913 
_cell_length_b     8.3395 
_cell_length_c    13.1415 
_cell_angle_alpha  92.934 
_cell_angle_beta   95.008 
_cell_angle_gamma 111.360 
 
_shelx_F_squared_multiplier     1.000 
 
loop_ 
 _refln_index_h 
 _refln_index_k 
 _refln_index_l 
 _refln_F_squared_calc 
 _refln_F_squared_meas 
 _refln_F_squared_sigma 
 _refln_observed_status 
   1   0   0     6865.01     7648.38    228.19 o 
   2   0   0      295.79      300.78     18.60 o 
   3   0   0     1363.06     1235.54     26.23 o 
   4   0   0     1801.40     1696.44     41.02 o 
   5   0   0     1342.84     1258.54     34.14 o 
   6   0   0      148.59      142.72      6.81 o 
   7   0   0        8.14        4.99      2.01 o 
   8   0   0       25.81       21.73      3.47 o 
  -9   1   0       33.10       27.86      5.82 o 
  -8   1   0       73.36       73.40      5.82 o 
  -7   1   0       25.78       25.59      3.49 o 
  -6   1   0      142.04      128.68      5.93 o 
  -5   1   0      848.23      802.79     21.94 o 
  -4   1   0      305.48      278.42      6.87 o 
  -3   1   0     4907.27     4957.41    141.85 o 
  -2   1   0     3430.48     3446.80     85.93 o 
  -1   1   0      182.08      209.77      3.79 o 
   1   1   0     3134.22     3900.85    121.43 o 
   2   1   0     4511.50     4981.67    373.09 o 
   3   1   0       19.88       15.31      1.86 o 
   4   1   0     1534.80     1428.34     31.62 o 
   5   1   0       17.31       14.83      2.11 o 
   6   1   0      344.22      312.10      9.16 o 
   7   1   0       40.02       32.54      3.28 o 
   8   1   0        2.14        1.25      1.74 o 
  -9   2   0        5.25        5.23      3.99 o 
  -8   2   0      223.15      214.89     10.80 o 
  -7   2   0      505.81      443.30     15.30 o 
  -6   2   0      374.80      374.24     16.97 o 
  -5   2   0       62.09       61.54      3.82 o 
  -4   2   0       70.67       56.32      3.08 o 
  -3   2   0     4877.21     4945.21    167.39 o 
  -2   2   0    26891.14    35151.11   2029.90 o 
  -1   2   0     2534.17     2815.98     59.36 o 
   0   2   0     1996.57     2361.71     87.63 o 
   1   2   0     3810.27     4319.90    386.75 o 
   2   2   0     1267.86     1252.23     64.48 o 
   3   2   0     1513.31     1506.86     50.13 o 
   4   2   0      763.56      777.67     24.59 o 
   5   2   0        1.47        3.30      1.24 o 
   6   2   0      189.24      167.97      5.87 o 
   7   2   0       12.34       14.08      2.44 o 
  -9   3   0        6.26        9.93      5.02 o 
  -8   3   0        6.26        7.11      3.16 o 
  -7   3   0      465.76      444.70     18.99 o 
  -6   3   0      784.56      772.01     22.47 o 
  -5   3   0     2310.70     2218.92     73.99 o 
  -4   3   0        0.90        6.47      4.01 o 
  -3   3   0      998.95      975.53     21.26 o 
  -2   3   0     7327.08     8834.21    332.07 o 
  -1   3   0     4968.39     5911.88    122.44 o 
   0   3   0      924.15      964.55     18.26 o 
   1   3   0     1204.15     1324.51     48.91 o 
   2   3   0      885.68      895.11     23.42 o 
   3   3   0      413.25      394.19      7.69 o 
   4   3   0      309.90      294.17      6.27 o 
   5   3   0        4.73        5.43      2.01 o 
   6   3   0       22.73       22.03      2.87 o 
   7   3   0       63.67       63.19      4.12 o 
  -9   4   0       75.89       93.53      8.91 o 
  -8   4   0       92.55      109.48      8.66 o 
  -7   4   0        0.01       -0.08      1.59 o 
  -6   4   0       15.95       14.99      3.10 o 
  -5   4   0     1108.30     1114.03     29.79 o 
  -4   4   0     4244.22     4345.20    131.70 o 
  -3   4   0     1018.05     1091.89     20.62 o 
  -2   4   0      612.20      611.62     10.14 o 
  -1   4   0     1761.28     1836.96     32.77 o 
   0   4   0     1078.69     1136.31     26.43 o 
   1   4   0      631.86      697.09     24.82 o 
   2   4   0       53.55       50.95      1.64 o 
   3   4   0      351.37      353.52     17.22 o 
   4   4   0      210.22      189.18     16.77 o 
   5   4   0       44.70       40.87      3.61 o 
   6   4   0        4.18        2.80      1.96 o 
  -9   5   0       42.14       44.58      7.99 o 
  -8   5   0       76.18       85.93      7.91 o 
  -7   5   0      134.46      154.26     11.51 o 
  -6   5   0        0.33      123.13     80.27 o 
  -5   5   0      681.47      653.96     21.72 o 
  -4   5   0     1264.68     1276.71     26.93 o 
  -3   5   0     1618.78     1752.65     43.71 o 
  -2   5   0      683.80      687.29     11.14 o 
  -1   5   0      542.68      568.49     17.50 o 
   0   5   0     1529.32     1686.03     29.96 o 
   1   5   0      250.78      232.46      4.90 o 
   2   5   0       34.23       33.04      1.46 o 
   3   5   0       40.90       50.81     11.05 o 
   4   5   0      136.25      127.29     13.53 o 
   5   5   0       88.24      121.45     14.58 o 
   6   5   0       34.36       50.36     11.92 o 
  -9   6   0       23.66       22.98      7.74 o 
  -8   6   0       28.02       37.81      6.13 o 
  -7   6   0      221.86      255.34     26.19 o 
  -6   6   0      250.17      250.17      7.97 o 
  -5   6   0       27.69       35.04      3.05 o 
  -4   6   0      168.29      167.55      5.80 o 
  -3   6   0      582.21      530.28     10.81 o 
  -2   6   0      263.76      253.77      9.78 o 
  -1   6   0       20.50       26.83      2.77 o 
   0   6   0       17.09       26.60      2.60 o 
   1   6   0      766.93      766.11     21.39 o 
   2   6   0      344.76      348.62     12.44 o 
   3   6   0        4.64        1.69      3.47 o 
   4   6   0        2.16        7.12      5.41 o 
   5   6   0       13.10       19.92      8.45 o 
  -8   7   0        4.35        2.07      2.52 o 
  -7   7   0      197.31      184.52      9.14 o 
  -6   7   0      133.44      133.50      9.89 o 
  -5   7   0      292.21      299.24     15.89 o 
  -4   7   0        0.23        0.78      2.20 o 
  -3   7   0      522.56      558.92     17.11 o 
  -2   7   0      629.20      636.90     28.62 o 
  -1   7   0      388.72      379.72     14.66 o 
   0   7   0        5.30        3.40      0.84 o 
   1   7   0      240.07      254.05      8.04 o 
   2   7   0      218.04      220.97     25.12 o 
   3   7   0       95.17      127.56     13.96 o 
   4   7   0       25.30       26.10      8.90 o 
  -8   8   0       47.71       40.53      8.18 o 
  -7   8   0        2.15        1.24      1.64 o 
  -6   8   0       60.04       59.72      4.24 o 
  -5   8   0      138.76      133.41      5.59 o 
  -4   8   0       10.29       10.80      2.66 o 
  -3   8   0       21.43       20.88      2.75 o 
  -2   8   0       65.91       77.09      6.94 o 
  -1   8   0      349.09      344.13     10.42 o 
   0   8   0       19.41       15.75      3.15 o 
   1   8   0        4.95        0.17      2.56 o 
   2   8   0        3.57        7.50      8.62 o 
  -7   9   0       10.16        8.77      2.81 o 
  -6   9   0       26.97       -0.08      1.82 o 
  -5   9   0      198.67      204.71      9.40 o 
  -4   9   0      277.53      242.07     10.38 o 
  -3   9   0       90.03       85.60     12.11 o 
  -2   9   0       34.44       40.89      3.44 o 
  -1   9   0       76.34       72.99      5.09 o 
   0   9   0      135.90      158.23     13.80 o 
  -6  10   0        2.09        0.87      1.75 o 
  -5  10   0       24.10       12.65      9.22 o 
  -4  10   0       51.66       35.24     11.40 o 
  -3  10   0       96.11      109.44     14.77 o 
  -2  10   0        0.08        0.54      1.33 o 
  -1  10   0       26.78       24.77     10.88 o 
   0  10   0       69.71       61.57     16.57 o 
   0 -10   1        8.28        9.40      5.65 o 
   1 -10   1        7.47        4.39      4.20 o 
   2 -10   1       33.47       40.56     11.90 o 
   3 -10   1       26.77       30.94      8.52 o 
   4 -10   1        1.56        2.13      3.33 o 
   6 -10   1       33.48       -0.11      2.46 o 
   0  -9   1        0.08        2.68      3.75 o 
   1  -9   1        9.25        5.82      1.73 o 
   2  -9   1       54.33       52.16      4.06 o 
   3  -9   1      205.96      192.84      9.42 o 
   4  -9   1       27.45       29.92      3.12 o 
   5  -9   1       10.23        4.52      2.69 o 
   6  -9   1        2.54        1.66      1.83 o 
   7  -9   1       39.53       30.62     10.06 o 
  -2  -8   1       71.11       71.61     11.02 o 
  -1  -8   1      110.30      109.42     11.54 o 
   0  -8   1       86.05       84.48      3.12 o 
   1  -8   1      180.51      205.42      5.76 o 
   2  -8   1       68.67       57.29      3.45 o 
   3  -8   1      251.08      238.44      9.52 o 
   4  -8   1      157.22      166.96      7.38 o 
   5  -8   1       90.13       90.39      4.82 o 
   6  -8   1        0.52       -0.92      1.95 o 
   7  -8   1       64.62       84.94      7.14 o 
   8  -8   1       21.37       21.73      3.87 o 
  -4  -7   1       50.51       45.64     10.69 o 
  -3  -7   1       42.43       70.76     17.57 o 
  -2  -7   1       20.12       26.43      6.65 o 
  -1  -7   1        0.27        1.28      2.90 o 
   0  -7   1      390.03      387.05      8.18 o 
   1  -7   1      591.60      590.65     16.00 o 
   2  -7   1      112.66       91.50      4.76 o 
   3  -7   1       92.68      102.63      5.01 o 
   4  -7   1      357.43      370.26     10.29 o 
   5  -7   1      413.19      412.46     10.96 o 
   6  -7   1        0.40        3.41      1.98 o 
   7  -7   1        0.55       -0.65      1.53 o 
   8  -7   1       85.11       89.89      9.33 o 
  -5  -6   1        1.36        3.47      5.27 o 
  -4  -6   1       75.13       93.08     19.68 o 
  -3  -6   1       93.39      126.84     12.56 o 
  -2  -6   1      288.48      319.75     18.05 o 
  -1  -6   1       44.34       53.38      2.88 o 
   0  -6   1      657.20      654.97     11.46 o 
   1  -6   1      334.04      309.59     15.30 o 
   2  -6   1     1441.50     1416.07     25.06 o 
   3  -6   1       21.15       23.82      2.13 o 
   4  -6   1      167.31      169.63      5.91 o 
   5  -6   1      123.50      131.28      6.84 o 
   6  -6   1        7.58        3.25      4.59 o 
   7  -6   1      213.70      235.88     20.44 o 
   8  -6   1        0.66       -1.02      2.68 o 
   9  -6   1        2.15        2.75      6.52 o 
  -6  -5   1       30.07       22.08     13.68 o 
  -5  -5   1        1.99        9.00      9.57 o 
  -4  -5   1        1.29        0.93      5.30 o 
  -3  -5   1      157.70      157.07     12.25 o 
  -2  -5   1      427.62      451.20     28.45 o 
  -1  -5   1      918.81      978.97     13.99 o 
   0  -5   1      361.73      387.78      6.67 o 
   1  -5   1     1350.39     1472.59     23.08 o 
   2  -5   1     4969.40     5274.87    114.29 o 
   3  -5   1      243.32      252.21      8.10 o 
   4  -5   1       35.65       36.73      2.44 o 
   5  -5   1      177.88      191.81     10.02 o 
   6  -5   1     1280.52     1290.01     73.47 o 
   7  -5   1      294.91      298.58     13.34 o 
   8  -5   1       20.43       21.43      5.69 o 
   9  -5   1        0.36       -3.70      5.67 o 
  -6  -4   1       90.31      100.56     21.42 o 
  -5  -4   1       36.24       37.91      2.22 o 
  -4  -4   1      131.30      111.80      9.20 o 
  -3  -4   1       57.48       52.71      3.88 o 
  -2  -4   1      989.12     1062.08     28.51 o 
  -1  -4   1     1720.73     1875.61     36.90 o 
   0  -4   1     2447.34     2577.78     50.98 o 
   1  -4   1      271.44      286.46      5.03 o 
   2  -4   1      511.21      500.14     27.25 o 
   3  -4   1     1352.23     1280.05     24.76 o 
   4  -4   1      125.89      120.44      6.27 o 
   5  -4   1       96.72       76.02      7.86 o 
   6  -4   1      174.76      147.41      7.65 o 
   7  -4   1      163.40      159.71      9.03 o 
   8  -4   1      254.48      259.89     16.38 o 
   9  -4   1        3.94        6.48      3.84 o 
  -7  -3   1       14.62       17.36      4.69 o 
  -6  -3   1        8.20        9.16      1.87 o 
  -5  -3   1      263.15      239.46      6.58 o 
  -4  -3   1      549.63      520.88     28.39 o 
  -3  -3   1      968.87      957.78     31.02 o 
  -2  -3   1     1625.67     1747.54     53.14 o 
  -1  -3   1     2303.61     2957.13     91.84 o 
   0  -3   1     4414.33     4942.66    305.25 o 
   1  -3   1       32.55       36.82      1.28 o 
   2  -3   1       32.44       39.99      1.59 o 
   3  -3   1     1308.63     1296.56     32.81 o 
   4  -3   1     2769.39     2800.41     77.83 o 
   5  -3   1     1608.74     1532.62     40.87 o 
   6  -3   1      393.53      387.60     29.02 o 
   7  -3   1        2.40       -1.36      3.74 o 
   8  -3   1      144.40      153.20      9.66 o 
   9  -3   1      220.45      249.02     16.46 o 
  -7  -2   1       26.57       21.77      3.27 o 
  -6  -2   1       79.41       72.86      5.44 o 
  -5  -2   1      359.60      343.27      7.95 o 
  -4  -2   1     1194.26     1126.47     24.29 o 
  -3  -2   1     2056.33     1950.34     52.76 o 
  -2  -2   1      606.94      638.00     31.31 o 
  -1  -2   1     3275.26     3772.82    144.02 o 
   0  -2   1    15548.04    19381.21    599.95 o 
   1  -2   1     3510.07     3991.57     97.73 o 
   2  -2   1      526.31      556.48     12.87 o 
   3  -2   1       20.57       12.90      1.86 o 
   4  -2   1      752.46      740.89     18.73 o 
   5  -2   1      925.99      854.59     21.64 o 
   6  -2   1      456.49      422.92     15.46 o 
   7  -2   1       14.49       13.89      3.12 o 
   8  -2   1       88.33       93.05      8.37 o 
   9  -2   1       47.43       54.14      7.90 o 
  -8  -1   1       26.99       23.04      3.29 o 
  -7  -1   1       96.51       91.42      4.67 o 
  -6  -1   1      203.57      183.42      6.03 o 
  -5  -1   1      233.38      217.22      6.92 o 
  -4  -1   1      739.56      701.72     15.33 o 
  -3  -1   1     3569.02     3519.50     91.05 o 
  -2  -1   1     6902.94     7875.37    511.66 o 
  -1  -1   1       40.29       45.66      1.22 o 
   1  -1   1     2775.32     3032.14     96.65 o 
   2  -1   1    13591.04    15174.88    625.10 o 
   3  -1   1      696.78      657.27     13.26 o 
   4  -1   1       13.83       11.81      2.02 o 
   5  -1   1      432.67      366.30     12.17 o 
   6  -1   1      431.56      404.09     18.88 o 
   7  -1   1      555.98      510.63     51.83 o 
   8  -1   1       67.40       56.90      6.51 o 
  -8   0   1        1.08        1.93      2.26 o 
  -7   0   1      103.41       98.68      5.36 o 
  -6   0   1      261.28      244.55      7.75 o 
  -5   0   1      403.96      375.45      9.44 o 
  -4   0   1      204.11      195.26      5.07 o 
  -3   0   1     1368.56     1428.89     88.85 o 
  -2   0   1     5547.90     6628.35    198.40 o 
  -1   0   1     6812.66     9015.37    288.24 o 
   1   0   1      287.28      342.80     14.90 o 
   2   0   1     4490.50     4970.62    223.46 o 
   3   0   1     3331.22     3132.26     80.67 o 
   4   0   1     2803.14     2651.84     67.55 o 
   5   0   1       11.25       11.17      2.32 o 
   6   0   1      569.99      476.41     15.11 o 
   7   0   1      180.37      163.16      9.40 o 
   8   0   1       79.38       73.51      5.79 o 
  -9   1   1       26.26       19.83      4.10 o 
  -8   1   1       34.49       31.57      5.29 o 
  -7   1   1       15.78       21.73      3.23 o 
  -6   1   1      927.28      881.87     25.99 o 
  -5   1   1     2323.50     2222.95     58.72 o 
  -4   1   1     1054.31     1028.43     24.42 o 
  -3   1   1      489.62      551.36     15.62 o 
  -2   1   1     1395.56     1408.83     29.24 o 
  -1   1   1     2920.82     3690.36     90.17 o 
   0   1   1     6557.20     8588.22    269.83 o 
   1   1   1       33.53       34.09      2.12 o 
   2   1   1       74.89       65.95      3.29 o 
   3   1   1     2235.22     2089.53     51.64 o 
   4   1   1     1031.24      931.61     21.90 o 
   5   1   1      611.51      573.63     18.23 o 
   6   1   1      131.83      146.81     20.80 o 
   7   1   1       36.84       39.86      7.98 o 
   8   1   1       91.57       91.35      7.16 o 
  -9   2   1       27.05       29.25      5.05 o 
  -8   2   1       87.76       95.47      8.67 o 
  -7   2   1       81.23       71.43      7.10 o 
  -6   2   1       54.55       49.98      4.13 o 
  -5   2   1      812.04      788.45     25.12 o 
  -4   2   1     1824.64     1829.91     46.65 o 
  -3   2   1     1523.02     1510.82     35.59 o 
  -2   2   1     3674.44     4176.22    165.88 o 
  -1   2   1     5733.33     7260.33    211.76 o 
   0   2   1     4377.32     5281.17    144.13 o 
   1   2   1     3409.27     3807.19    123.61 o 
   2   2   1     1116.84     1120.16     22.26 o 
   3   2   1      444.62      402.27     17.99 o 
   4   2   1      706.08      677.90     14.79 o 
   5   2   1      610.99      579.65     15.75 o 
   6   2   1      140.10      117.98      5.14 o 
   7   2   1        1.93        2.44      1.96 o 
  -9   3   1        2.43        0.52      2.25 o 
  -8   3   1      162.69      179.26     10.06 o 
  -7   3   1      612.33      591.34     23.13 o 
  -6   3   1      356.56      343.23     11.99 o 
  -5   3   1       98.34       91.14      4.95 o 
  -4   3   1     1003.99      998.34     25.67 o 
  -3   3   1     5075.83     5582.39    172.20 o 
  -2   3   1     5165.95     5889.75    306.46 o 
  -1   3   1      198.67      214.25      6.47 o 
   0   3   1     2393.49     2464.65     57.13 o 
   1   3   1     2108.71     2185.33     76.65 o 
   2   3   1      581.60      504.13      8.88 o 
   3   3   1      264.67      253.82      6.34 o 
   4   3   1       17.84       13.54      1.57 o 
   5   3   1      287.61      264.45     10.12 o 
   6   3   1      112.59      102.24      5.29 o 
   7   3   1       32.77       23.68      3.91 o 
  -9   4   1       11.25       11.01      6.95 o 
  -8   4   1       16.69       15.15      6.19 o 
  -7   4   1       33.00       33.73      5.16 o 
  -6   4   1      267.94      249.00      9.93 o 
  -5   4   1       88.68      100.54      5.41 o 
  -4   4   1     1199.81     1250.36     31.65 o 
  -3   4   1     2771.11     2624.95     55.89 o 
  -2   4   1     1887.69     1904.46     30.02 o 
  -1   4   1     1607.53     1631.70     42.68 o 
   0   4   1       79.11       91.13      5.58 o 
   1   4   1      720.60      717.47     51.64 o 
   2   4   1     2235.89     2502.75     57.87 o 
   3   4   1      619.63      577.56     12.41 o 
   4   4   1      161.02      143.11      4.03 o 
   5   4   1        1.92        1.49      1.07 o 
   6   4   1       91.77       72.73      6.58 o 
  -9   5   1       57.05       58.52      8.19 o 
  -8   5   1       21.02       29.61      6.89 o 
  -7   5   1       81.84       99.83     15.47 o 
  -6   5   1      516.54      509.77     20.16 o 
  -5   5   1      403.07      400.87      9.32 o 
  -4   5   1      629.86      652.32     13.93 o 
  -3   5   1       26.77       20.84      1.84 o 
  -2   5   1     2200.59     2289.19     40.43 o 
  -1   5   1      854.06      878.86     20.53 o 
   0   5   1      183.06      165.18      7.36 o 
   1   5   1       11.07       22.91      2.61 o 
   2   5   1       49.09       57.32      3.49 o 
   3   5   1      394.70      406.52     31.84 o 
   4   5   1      105.59      106.39     11.58 o 
   5   5   1        1.23        1.61      4.18 o 
   6   5   1       84.38       95.17     24.74 o 
  -9   6   1       44.04       51.84     12.68 o 
  -8   6   1      168.68      183.24     21.36 o 
  -7   6   1       13.49        2.43      2.07 o 
  -6   6   1      283.23      264.87     13.32 o 
  -5   6   1     1393.61     1304.77     30.07 o 
  -4   6   1      658.34      734.72     16.50 o 
  -3   6   1       78.13       72.44      3.22 o 
  -2   6   1      321.98      340.79     16.25 o 
  -1   6   1      343.27      363.93     10.54 o 
   0   6   1     2037.30     2158.46     43.82 o 
   1   6   1      322.78      295.89     12.09 o 
   2   6   1      157.07      164.34      4.89 o 
   3   6   1       29.95       42.99      5.44 o 
   4   6   1      137.20      150.68     15.72 o 
   5   6   1      108.30      142.97     17.62 o 
  -8   7   1       27.34       24.29      3.66 o 
  -7   7   1        6.26        7.94      2.31 o 
  -6   7   1       82.30       88.31      5.56 o 
  -5   7   1      462.08      446.84     14.31 o 
  -4   7   1      510.17      494.72     12.29 o 
  -3   7   1      308.22      310.55     18.90 o 
  -2   7   1       31.85       29.74      2.79 o 
  -1   7   1       39.93       40.71      3.03 o 
   0   7   1       88.94      105.87      3.72 o 
   1   7   1      259.40      263.38     12.09 o 
   2   7   1      138.09      139.75     12.53 o 
   3   7   1        6.31        1.26      6.22 o 
  -8   8   1       90.08       95.72     12.93 o 
  -7   8   1      407.16      379.00     44.30 o 
  -6   8   1       81.63       83.26      5.60 o 
  -5   8   1        0.76        1.02      1.28 o 
  -4   8   1       72.73       88.15     10.29 o 
  -3   8   1      232.66      257.63     13.94 o 
  -2   8   1      358.89      335.20     14.79 o 
  -1   8   1        6.09        7.58      2.15 o 
   0   8   1        9.88        5.09      1.78 o 
   1   8   1       32.08       -0.90      3.18 o 
   2   8   1       68.96       85.72     11.47 o 
  -7   9   1       99.24       88.37      9.20 o 
  -6   9   1      111.32      102.33     12.98 o 
  -5   9   1      176.35      156.99     22.69 o 
  -4   9   1        8.63        6.55      2.11 o 
  -3   9   1       77.24       34.68     30.39 o 
  -2   9   1       92.07      110.87      7.13 o 
  -1   9   1      184.75      175.02      5.62 o 
  -6  10   1       14.57        8.46      5.51 o 
  -5  10   1       36.28        0.02      2.78 o 
  -4  10   1       49.49       38.85     12.01 o 
  -3  10   1        0.78        2.46      2.27 o 
  -2  10   1        5.07        6.93      2.25 o 
  -1  10   1       75.45       81.06     10.02 o 
   0 -10   2       36.26       32.08      8.19 o 
   1 -10   2       66.79       59.43     15.10 o 
   2 -10   2        3.98        4.44      4.11 o 
   3 -10   2        3.00        2.46      1.97 o 
   4 -10   2        3.12        2.96      2.32 o 
   5 -10   2       21.02        4.55      4.88 o 
   6 -10   2        3.05        0.73      1.86 o 
  -1  -9   2       10.35       13.87      6.22 o 
   0  -9   2       66.81       72.85      9.90 o 
   1  -9   2       57.19       60.10      8.31 o 
   2  -9   2       76.34       90.05      5.71 o 
   3  -9   2        3.81        3.86      2.01 o 
   4  -9   2        2.95        3.61      1.71 o 
   5  -9   2       91.47       88.55      5.24 o 
   6  -9   2       21.44        7.10      6.23 o 
   7  -9   2        4.98        4.06      3.62 o 
  -2  -8   2      131.12      146.43     23.67 o 
  -1  -8   2      123.67      158.16     14.10 o 
   0  -8   2        0.78        0.15      0.54 o 
   1  -8   2       28.20       27.55      2.00 o 
   2  -8   2       80.61       78.20      5.41 o 
   3  -8   2      108.65      109.54      4.77 o 
   4  -8   2        1.39        1.67      1.37 o 
   5  -8   2        4.30        5.87      1.99 o 
   6  -8   2       98.62      102.81     11.14 o 
   7  -8   2      105.73      114.27      7.72 o 
   8  -8   2       22.21       24.19      4.96 o 
  -4  -7   2       21.53       34.95      9.59 o 
  -3  -7   2        0.39        8.50      5.41 o 
  -2  -7   2       80.03       92.63     10.97 o 
  -1  -7   2       88.12       95.00     15.74 o 
   0  -7   2      101.41      108.64      3.27 o 
   1  -7   2      100.47       86.82      3.67 o 
   2  -7   2      229.74      219.46      5.04 o 
   3  -7   2      471.20      448.36     11.19 o 
   4  -7   2      187.70      181.69      6.49 o 
   5  -7   2        8.74       10.01      2.14 o 
   6  -7   2      114.38      108.43      7.81 o 
   7  -7   2      150.00      170.31     15.99 o 
   8  -7   2       15.00       15.97      3.66 o 
  -5  -6   2       82.71      124.07     15.91 o 
  -4  -6   2       75.31       76.74     11.18 o 
  -3  -6   2       61.93       91.25     17.36 o 
  -2  -6   2      142.51      158.61     12.35 o 
  -1  -6   2      298.84      313.17     16.48 o 
   0  -6   2      296.51      296.60      4.71 o 
   1  -6   2      254.52      263.92      4.68 o 
   2  -6   2       86.02       84.86      2.63 o 
   3  -6   2      275.28      270.67      6.43 o 
   4  -6   2     1045.99      995.89     22.59 o 
   5  -6   2       40.06       39.53      3.59 o 
   6  -6   2        6.39        6.50      2.70 o 
   7  -6   2      172.38      183.48     10.74 o 
   8  -6   2      138.94      158.44     11.14 o 
   9  -6   2       45.33       52.52      9.49 o 
  -6  -5   2        4.99       10.73      6.93 o 
  -5  -5   2       17.75       19.40      7.00 o 
  -4  -5   2      249.34      300.01     19.87 o 
  -3  -5   2      129.56      165.57     19.47 o 
  -2  -5   2       89.18       89.42      8.24 o 
  -1  -5   2      299.50      297.59     20.49 o 
   0  -5   2      229.92      210.91      4.77 o 
   1  -5   2     1834.98     1849.21     31.47 o 
   2  -5   2      839.83      846.08     18.35 o 
   3  -5   2        3.15        3.50      1.08 o 
   4  -5   2      868.05      793.99     30.41 o 
   5  -5   2     1524.29     1405.89     43.02 o 
   6  -5   2      483.13      455.26     21.29 o 
   7  -5   2       42.32       41.65      9.00 o 
   8  -5   2       48.79       56.85      7.00 o 
   9  -5   2       40.05       46.88      7.57 o 
  -6  -4   2       19.19       29.16      8.31 o 
  -5  -4   2        0.20        2.02      1.15 o 
  -4  -4   2      380.31      367.72     19.62 o 
  -3  -4   2      619.83      719.72     29.94 o 
  -2  -4   2      236.37      251.46     18.16 o 
  -1  -4   2       15.26       10.61      2.78 o 
   0  -4   2     1488.19     1552.42     22.79 o 
   1  -4   2     2055.58     2238.08     36.84 o 
   2  -4   2     2920.02     2880.50     59.24 o 
   3  -4   2      211.08      199.00      7.48 o 
   4  -4   2      136.96      135.28      6.41 o 
   5  -4   2     1054.29      998.68     30.06 o 
   6  -4   2      487.77      466.86     26.82 o 
   7  -4   2      445.97      431.04     16.40 o 
   8  -4   2        0.10        1.43      2.50 o 
   9  -4   2       16.87       18.75      8.52 o 
  -7  -3   2       21.86       19.85     12.20 o 
  -6  -3   2      173.92      168.96     11.82 o 
  -5  -3   2      228.12      225.29     13.64 o 
  -4  -3   2        8.57       10.01      1.38 o 
  -3  -3   2      813.87      870.86     34.17 o 
  -2  -3   2      349.22      307.09     11.90 o 
  -1  -3   2     2687.25     2751.41    107.21 o 
   0  -3   2       35.91       47.89      1.08 o 
   1  -3   2       80.03       81.35      1.78 o 
   2  -3   2     3729.91     3669.44    108.55 o 
   3  -3   2     1660.12     1513.86     34.45 o 
   4  -3   2      264.02      245.18      7.28 o 
   5  -3   2        0.61        0.80      2.26 o 
   6  -3   2       41.68       44.12      6.42 o 
   7  -3   2      318.86      295.74     12.41 o 
   8  -3   2       40.91       38.98      9.00 o 
   9  -3   2        2.88        6.18      4.87 o 
  -8  -2   2        5.11        5.34      3.25 o 
  -7  -2   2        1.34        0.40      1.10 o 
  -6  -2   2      352.83      312.19      9.09 o 
  -5  -2   2      357.32      332.12      9.63 o 
  -4  -2   2      368.92      329.31      9.98 o 
  -3  -2   2      125.95      119.62      3.30 o 
  -2  -2   2     4152.69     4970.75    219.73 o 
  -1  -2   2    17187.01    22670.16   1106.87 o 
   0  -2   2     9119.40    11315.23    286.30 o 
   1  -2   2     2361.31     2353.73     41.65 o 
   2  -2   2      699.58      632.29     19.30 o 
   3  -2   2     3471.90     3323.94     89.77 o 
   4  -2   2     2589.11     2439.38     62.44 o 
   5  -2   2      696.12      638.14     35.71 o 
   6  -2   2      103.59      104.58      7.26 o 
   7  -2   2      133.24      121.52     11.91 o 
   8  -2   2       45.04       52.71      5.83 o 
   9  -2   2       28.68       28.51      5.45 o 
  -8  -1   2       58.16       50.26      5.58 o 
  -7  -1   2        1.97        3.14      1.96 o 
  -6  -1   2       93.83       96.22      4.24 o 
  -5  -1   2      257.83      255.20      7.49 o 
  -4  -1   2      872.67      776.44     16.80 o 
  -3  -1   2      400.18      352.18      8.86 o 
  -2  -1   2      175.84      198.93      5.08 o 
  -1  -1   2      402.81      496.04     13.32 o 
   0  -1   2     4658.72     5744.42    134.20 o 
   1  -1   2     2410.02     2395.37     64.23 o 
   2  -1   2      214.04      227.34     14.88 o 
   3  -1   2      475.48      460.69     17.92 o 
   4  -1   2      963.89      851.50     19.45 o 
   5  -1   2     1620.49     1540.85     48.50 o 
   6  -1   2       41.93       36.46      3.59 o 
   7  -1   2       43.99       38.14      6.80 o 
   8  -1   2      292.80      302.46     22.02 o 
  -8   0   2      160.47      140.73      8.25 o 
  -7   0   2      125.57      116.92      6.74 o 
  -6   0   2      242.28      244.89      9.21 o 
  -5   0   2       67.39       69.58      3.38 o 
  -4   0   2     2550.77     2508.09     62.12 o 
  -3   0   2     3483.56     3687.53    151.16 o 
  -2   0   2     1901.98     2051.48     51.85 o 
  -1   0   2     1969.01     2319.65     88.89 o 
   0   0   2     2631.43     2939.47    109.66 o 
   1   0   2      112.05      149.83      3.38 o 
   2   0   2    10008.75    11932.91    455.75 o 
   3   0   2     1280.15     1341.45     29.11 o 
   4   0   2       77.17       55.52      3.03 o 
   5   0   2      861.05      754.14     20.88 o 
   6   0   2       76.61       73.19      7.14 o 
   7   0   2       29.96       31.70      3.97 o 
   8   0   2       29.78       20.84      4.58 o 
  -9   1   2        4.46        3.64      3.10 o 
  -8   1   2       62.98       61.58      6.71 o 
  -7   1   2      425.89      418.43     13.68 o 
  -6   1   2      976.55      921.79     27.33 o 
  -5   1   2       74.80       94.38      6.72 o 
  -4   1   2       44.42       47.54      3.10 o 
  -3   1   2     5062.42     5355.37    189.78 o 
  -2   1   2     4921.17     5779.70    171.53 o 
  -1   1   2       53.62       54.78      2.49 o 
   0   1   2     5127.93     5475.03    153.01 o 
   1   1   2      243.39      267.28      5.20 o 
   2   1   2     4506.80     4601.55    126.79 o 
   3   1   2      883.85      858.87     45.48 o 
   4   1   2        1.07        0.07      0.81 o 
   5   1   2      329.18      295.06      8.65 o 
   6   1   2     1149.15     1051.68     32.03 o 
   7   1   2      157.79      146.90      8.32 o 
   8   1   2        7.97        4.71      2.58 o 
  -9   2   2       29.27       33.28      5.22 o 
  -8   2   2       36.95       39.44      6.12 o 
  -7   2   2       13.60       12.81      2.92 o 
  -6   2   2      486.12      469.70     14.09 o 
  -5   2   2      993.51      972.09     24.23 o 
  -4   2   2      541.42      577.66     13.55 o 
  -3   2   2      647.79      606.18     13.10 o 
  -2   2   2      337.41      338.70     18.81 o 
  -1   2   2       10.85        9.78      0.82 o 
   0   2   2     7410.90     8582.77    401.12 o 
   1   2   2      251.54      229.18      5.27 o 
   2   2   2      777.92      746.63     14.49 o 
   3   2   2     2224.79     2207.10     55.40 o 
   4   2   2      182.38      179.86      6.58 o 
   5   2   2       28.70       29.13      2.75 o 
   6   2   2      288.40      267.95      9.10 o 
   7   2   2      121.36      109.54      6.19 o 
  -9   3   2       58.76       59.41      7.79 o 
  -8   3   2      107.75      121.17      9.51 o 
  -7   3   2      109.78      105.79      8.58 o 
  -6   3   2      158.71      164.88      7.46 o 
  -5   3   2     1409.66     1347.45     44.55 o 
  -4   3   2      535.41      521.74     20.28 o 
  -3   3   2     1262.72     1429.70     33.34 o 
  -2   3   2     3179.81     3682.21    185.01 o 
  -1   3   2      582.26      611.27     10.79 o 
   0   3   2     3215.00     3195.80    115.76 o 
   1   3   2      147.45      129.02      6.81 o 
   2   3   2        6.93        9.40      1.45 o 
   3   3   2     1496.15     1518.52     52.19 o 
   4   3   2     2139.73     2167.63     63.17 o 
   5   3   2      109.87       93.45      5.25 o 
   6   3   2        1.97        1.09      1.42 o 
   7   3   2        3.92        1.42      2.16 o 
  -9   4   2       10.52       11.73      4.25 o 
  -8   4   2      265.03      289.92     24.18 o 
  -7   4   2        4.35        5.44      3.12 o 
  -6   4   2       16.28       18.78      3.35 o 
  -5   4   2      697.86      653.69     18.56 o 
  -4   4   2      138.71      110.31      5.23 o 
  -3   4   2       59.47       79.10      2.58 o 
  -2   4   2      115.25       94.65      1.98 o 
  -1   4   2      226.24      232.89     16.78 o 
   0   4   2     2842.94     2902.59     73.31 o 
   1   4   2     3240.57     3242.45    229.69 o 
   2   4   2      116.81      119.47      6.53 o 
   3   4   2       36.82       46.50      3.69 o 
   4   4   2      517.62      472.12     16.32 o 
   5   4   2      192.80      172.38      8.63 o 
   6   4   2      100.12       83.10      7.24 o 
  -9   5   2       28.76       26.35      7.57 o 
  -8   5   2       44.06       49.57      6.32 o 
  -7   5   2      247.81      258.59     12.26 o 
  -6   5   2      237.57      235.69     12.64 o 
  -5   5   2       60.16       52.53      3.41 o 
  -4   5   2     1143.43     1201.24     25.24 o 
  -3   5   2      580.76      599.63     12.92 o 
  -2   5   2     2263.32     2382.45    119.90 o 
  -1   5   2       21.39       27.25      1.65 o 
   0   5   2      102.05      124.05      3.99 o 
   1   5   2     1718.96     1798.09    109.32 o 
   2   5   2     2343.67     2512.09     70.76 o 
   3   5   2      118.93       98.41      3.27 o 
   4   5   2       46.79       46.78      4.81 o 
   5   5   2      166.08      172.19     27.51 o 
  -9   6   2       13.09        8.76      4.50 o 
  -8   6   2        0.10       -0.27      2.79 o 
  -7   6   2      357.62      335.26     21.33 o 
  -6   6   2        0.87        2.11      1.29 o 
  -5   6   2       23.97       15.08      2.62 o 
  -4   6   2       16.17       20.55      1.84 o 
  -3   6   2      683.54      715.07     17.90 o 
  -2   6   2      940.96      958.77     24.89 o 
  -1   6   2      461.46      464.99     10.76 o 
   0   6   2       86.26       72.13      4.16 o 
   1   6   2      106.32      119.11      4.02 o 
   2   6   2      559.65      594.63     37.34 o 
   3   6   2      213.88      201.28     20.71 o 
   4   6   2      136.60      181.98     17.83 o 
   5   6   2        0.42        1.78      4.80 o 
  -8   7   2        0.40        0.92      2.26 o 
  -7   7   2       53.09       39.04      5.12 o 
  -6   7   2      271.18      246.78     19.22 o 
  -5   7   2      697.74      674.44     21.42 o 
  -4   7   2      162.43      180.33      7.67 o 
  -3   7   2       46.50       34.51     25.02 o 
  -2   7   2       19.69       23.37      3.27 o 
  -1   7   2     1214.85     1273.26     26.87 o 
   0   7   2     1027.55     1006.48     22.00 o 
   1   7   2        7.11        3.03      1.90 o 
   2   7   2        8.62        6.72      2.75 o 
   3   7   2       99.72      136.56     14.65 o 
  -8   8   2        1.18        4.49      3.89 o 
  -7   8   2        5.22        2.33      1.53 o 
  -6   8   2       29.55       23.02      3.71 o 
  -5   8   2      178.26      193.63      7.94 o 
  -4   8   2      146.01      148.60     14.15 o 
  -3   8   2      220.39      224.91      9.87 o 
  -2   8   2       66.62       86.31      4.49 o 
  -1   8   2      501.39      504.72     12.59 o 
   0   8   2      235.08      262.99     15.32 o 
   1   8   2      144.12      129.46      9.36 o 
  -7   9   2       61.30       69.88      8.42 o 
  -6   9   2        8.39        4.94      3.67 o 
  -5   9   2        0.14        0.41      1.42 o 
  -4   9   2       22.96       27.52      6.70 o 
  -3   9   2      326.80      340.51     12.16 o 
  -2   9   2      297.19      259.47      9.97 o 
  -1   9   2      102.79       98.55      6.06 o 
  -6  10   2       29.54        0.00      3.18 o 
  -5  10   2        3.48        0.00      2.64 o 
  -4  10   2       31.14       26.88     10.42 o 
  -3  10   2       81.79       88.10      9.57 o 
  -2  10   2       82.53       76.23      5.13 o 
  -1  10   2       61.05       35.00      7.31 o 
   0 -10   3       20.45       27.26      7.84 o 
   1 -10   3       15.26        8.79      5.30 o 
   2 -10   3       16.43       16.48      5.94 o 
   3 -10   3       56.32       55.08     11.18 o 
   4 -10   3       44.86       42.52      3.75 o 
   5 -10   3        0.00        0.42      1.45 o 
   6 -10   3        3.57        0.94      1.82 o 
  -1  -9   3       89.62      120.17     13.53 o 
   0  -9   3       63.63       77.88     10.31 o 
   1  -9   3      100.61      141.92     19.14 o 
   2  -9   3       26.10       18.75      3.28 o 
   3  -9   3      144.70      137.09      5.87 o 
   4  -9   3      156.39      156.59      6.25 o 
   5  -9   3       24.70       21.77      7.66 o 
   6  -9   3       23.79       10.45      7.64 o 
   7  -9   3       24.39       16.02     10.49 o 
  -3  -8   3       36.49       58.25     18.62 o 
  -2  -8   3        0.16        5.32      5.03 o 
  -1  -8   3       71.72       71.52      9.81 o 
   0  -8   3       85.91       93.84     10.12 o 
   1  -8   3      485.08      484.84     17.18 o 
   2  -8   3       33.70       35.96      2.36 o 
   3  -8   3        5.57        5.58      1.52 o 
   4  -8   3       29.77       29.36      2.84 o 
   5  -8   3      155.27      160.89      7.30 o 
   6  -8   3       10.69        8.66      3.46 o 
   7  -8   3        1.62        0.72      1.76 o 
   8  -8   3        1.05        2.59      2.88 o 
  -4  -7   3       39.11       47.58     10.71 o 
  -3  -7   3       84.10      111.17     13.46 o 
  -2  -7   3      102.09      104.93     11.52 o 
  -1  -7   3      197.61      238.97     15.81 o 
   0  -7   3      400.06      373.95      8.60 o 
   1  -7   3      794.44      760.89     24.51 o 
   2  -7   3      568.49      545.60     19.95 o 
   3  -7   3      243.61      241.81      6.47 o 
   4  -7   3       18.50       19.28      2.36 o 
   5  -7   3      548.45      510.34     13.65 o 
   6  -7   3      152.66      157.10      8.96 o 
   7  -7   3      109.09      112.52     14.50 o 
   8  -7   3        3.84        1.65      2.42 o 
  -5  -6   3        5.84       12.06     11.42 o 
  -4  -6   3        7.36        3.06      4.56 o 
  -3  -6   3      183.01      182.55     15.10 o 
  -2  -6   3      555.73      593.43     28.68 o 
  -1  -6   3      588.69      671.52     29.66 o 
   0  -6   3        0.15        2.81      0.93 o 
   1  -6   3        0.36        1.03      0.90 o 
   2  -6   3      717.66      638.48     16.71 o 
   3  -6   3      653.41      609.69     13.49 o 
   4  -6   3       40.76       38.46      3.10 o 
   5  -6   3       14.42       15.40      2.39 o 
   6  -6   3      134.41      122.80      8.60 o 
   7  -6   3      285.64      300.15     14.13 o 
   8  -6   3        1.27        0.90      2.68 o 
  -6  -5   3       61.65       86.10     13.94 o 
  -5  -5   3      146.04      196.20     17.59 o 
  -4  -5   3      176.87      197.20     15.96 o 
  -3  -5   3       11.41       13.44      4.75 o 
  -2  -5   3      516.79      540.17     23.72 o 
  -1  -5   3      932.49      909.75     34.43 o 
   0  -5   3      700.15      744.70     13.39 o 
   1  -5   3      380.40      407.31      6.55 o 
   2  -5   3      446.14      398.21      8.79 o 
   3  -5   3      389.46      364.77      7.84 o 
   4  -5   3     1347.05     1266.29     39.78 o 
   5  -5   3      600.44      560.25     23.31 o 
   6  -5   3        0.15        0.79      1.79 o 
   7  -5   3      125.60      113.92      9.75 o 
   8  -5   3       90.44      109.69      9.48 o 
   9  -5   3       63.73       78.68      9.38 o 
  -6  -4   3       52.62       62.92     10.64 o 
  -5  -4   3      251.11      201.74     44.66 o 
  -4  -4   3      789.64      860.48     38.73 o 
  -3  -4   3      388.41      465.35     21.30 o 
  -2  -4   3      163.57      159.49     14.94 o 
  -1  -4   3     2320.48     2327.94    139.76 o 
   0  -4   3     2315.40     2281.13     36.61 o 
   1  -4   3      903.23      951.71     17.96 o 
   2  -4   3       31.12       29.55      2.04 o 
   3  -4   3      280.35      282.77      6.90 o 
   4  -4   3     1080.79     1048.56     47.87 o 
   5  -4   3      502.52      459.56     16.02 o 
   6  -4   3       59.75       50.76      5.56 o 
   7  -4   3       10.28       14.79      4.67 o 
   8  -4   3      106.48      137.84     11.78 o 
   9  -4   3       50.94       57.46      8.00 o 
  -7  -3   3       40.06       53.97     10.33 o 
  -6  -3   3       63.62       59.76      4.99 o 
  -5  -3   3        5.08        4.12      0.85 o 
  -4  -3   3      656.72      650.12     20.87 o 
  -3  -3   3     1191.62     1234.41     46.72 o 
  -2  -3   3      374.92      445.00     15.96 o 
  -1  -3   3     1324.60     1535.69     36.08 o 
   0  -3   3     1744.41     1667.73     42.69 o 
   1  -3   3     1873.17     1894.84     29.82 o 
   2  -3   3     2612.41     2552.20     85.28 o 
   3  -3   3        2.70       14.27      9.76 o 
   4  -3   3      298.14      271.07     11.58 o 
   5  -3   3     1048.28      953.92     58.27 o 
   6  -3   3      276.22      269.07     22.89 o 
   7  -3   3       58.61       55.41      5.53 o 
   8  -3   3       17.92       17.84      4.41 o 
   9  -3   3        1.61        1.45      3.70 o 
  -7  -2   3       85.14       76.99      6.79 o 
  -6  -2   3      509.19      502.25     39.44 o 
  -5  -2   3        5.40        5.56      1.04 o 
  -4  -2   3       64.16       63.78      3.42 o 
  -3  -2   3     1009.68     1027.99     16.40 o 
  -2  -2   3     1938.43     1917.01     52.65 o 
  -1  -2   3     4893.16     5671.04    250.11 o 
   0  -2   3        4.31       20.02      1.10 o 
   1  -2   3       58.26       75.16      7.70 o 
   2  -2   3     7800.25     8254.64    280.53 o 
   3  -2   3     4400.86     4543.98    131.72 o 
   4  -2   3      315.38      308.52     15.54 o 
   5  -2   3      450.65      427.84     13.85 o 
   6  -2   3      593.76      564.92     39.02 o 
   7  -2   3       89.73       96.38     10.62 o 
   8  -2   3        7.83        8.85      4.22 o 
  -8  -1   3        0.12        0.69      1.57 o 
  -7  -1   3      132.97      135.32      6.04 o 
  -6  -1   3      646.05      591.01     14.52 o 
  -5  -1   3      116.61      116.44      4.60 o 
  -4  -1   3      121.74      124.15      4.02 o 
  -3  -1   3        6.96       23.55     12.54 o 
  -2  -1   3     2911.93     2859.26    118.24 o 
  -1  -1   3      257.15      279.66      6.22 o 
   0  -1   3     2247.31     2272.93     34.93 o 
   1  -1   3       31.10       34.07      3.32 o 
   2  -1   3     3895.12     4037.57    107.94 o 
   3  -1   3     1498.42     1328.46     84.73 o 
   4  -1   3      539.30      492.80     13.82 o 
   5  -1   3       40.40       39.42      3.40 o 
   6  -1   3      260.86      232.26     23.64 o 
   7  -1   3      100.09      102.50      8.15 o 
   8  -1   3        1.29        0.93      2.17 o 
  -8   0   3      175.96      152.13      7.51 o 
  -7   0   3        9.00        3.84      2.24 o 
  -6   0   3        4.31        4.25      1.66 o 
  -5   0   3     1077.31     1007.42     25.80 o 
  -4   0   3      631.25      603.37     21.86 o 
  -3   0   3       25.50       47.28      4.26 o 
  -2   0   3      200.52      196.95      8.45 o 
  -1   0   3     1387.27     1363.36     20.66 o 
   0   0   3    17071.68    19338.74    863.28 o 
   1   0   3      636.20      570.41     10.97 o 
   2   0   3     2493.96     2530.53     60.53 o 
   3   0   3      667.76      685.34     17.00 o 
   4   0   3     2622.78     2596.47     69.96 o 
   5   0   3       26.45       22.35      3.38 o 
   6   0   3        0.96        1.32      1.64 o 
   7   0   3      116.95      104.99      6.74 o 
   8   0   3      149.60      150.36      9.18 o 
  -9   1   3       23.10       19.80      4.16 o 
  -8   1   3      155.09      155.52     12.83 o 
  -7   1   3       53.09       49.20      4.31 o 
  -6   1   3       22.89       22.52      3.19 o 
  -5   1   3      204.56      197.84      6.33 o 
  -4   1   3     1250.56     1253.01     30.58 o 
  -3   1   3     2224.35     2400.95     60.07 o 
  -2   1   3     3999.83     4869.39    338.28 o 
  -1   1   3     5358.11     6580.10    258.70 o 
   0   1   3     2295.66     2349.00     54.74 o 
   1   1   3     2010.87     1944.25     43.18 o 
   2   1   3      968.64      917.77     20.53 o 
   3   1   3      735.20      792.13     19.28 o 
   4   1   3     1294.10     1217.43     80.41 o 
   5   1   3      175.22      151.13      7.18 o 
   6   1   3       21.72       26.31      3.99 o 
   7   1   3        5.10        5.15      2.42 o 
   8   1   3       29.69       27.97      4.48 o 
  -9   2   3        7.93        8.62      4.16 o 
  -8   2   3        8.79       10.17      4.14 o 
  -7   2   3       82.20       80.00      5.63 o 
  -6   2   3        1.53        3.91      4.69 o 
  -5   2   3       83.82       79.82      4.37 o 
  -4   2   3      182.36      147.08      5.13 o 
  -3   2   3     1636.11     1626.58     67.97 o 
  -2   2   3     2775.58     3183.92    115.66 o 
   0   2   3     5181.57     5500.27    299.90 o 
   1   2   3     6429.57     6640.31    208.97 o 
   2   2   3     3414.35     3404.44     90.21 o 
   3   2   3       23.88       27.13      2.67 o 
   4   2   3       90.86       87.76      6.33 o 
   5   2   3      477.41      441.38     14.41 o 
   6   2   3      315.21      294.55     11.63 o 
   7   2   3       49.26       46.63      9.34 o 
  -9   3   3        1.85       -0.80      2.30 o 
  -8   3   3       15.72       10.69      5.95 o 
  -7   3   3      103.27      113.69     14.69 o 
  -6   3   3      467.17      466.92     17.38 o 
  -5   3   3      162.29      184.25      8.45 o 
  -4   3   3      124.62      124.77      5.14 o 
  -3   3   3     2279.37     2417.11     47.14 o 
  -2   3   3      990.86     1063.14     33.39 o 
   0   3   3      207.19      211.90     10.02 o 
   1   3   3     1235.36     1305.13     59.72 o 
   2   3   3     1927.85     1875.73     46.57 o 
   3   3   3      395.89      374.02     26.33 o 
   4   3   3       47.90       55.60      4.25 o 
   5   3   3      228.57      212.96      8.44 o 
   6   3   3       64.96       63.48      5.02 o 
   7   3   3       29.99       24.63      4.71 o 
  -9   4   3       88.18       92.20      9.84 o 
  -8   4   3        1.40        0.39      1.97 o 
  -7   4   3      122.27      111.48      8.30 o 
  -6   4   3      366.73      387.59     16.15 o 
  -5   4   3      409.77      446.13     14.14 o 
  -4   4   3      760.11      736.19     14.13 o 
  -3   4   3        5.71        7.63      0.95 o 
  -2   4   3     3355.33     3378.66     86.26 o 
  -1   4   3     3708.84     3999.53     91.92 o 
   0   4   3     2122.39     2237.95     86.82 o 
   1   4   3       71.89       70.76      4.16 o 
   2   4   3       51.46       64.00      4.64 o 
   3   4   3      763.21      710.31     52.89 o 
   4   4   3      388.82      366.85     10.00 o 
   5   4   3       75.04       58.40      6.35 o 
   6   4   3        2.19        3.64      3.06 o 
  -9   5   3        0.28        0.18      2.60 o 
  -8   5   3       21.58       32.73      6.41 o 
  -7   5   3        4.63        3.30      7.59 o 
  -6   5   3       25.75       28.31      4.36 o 
  -5   5   3      974.38      952.87     18.61 o 
  -4   5   3      407.32      421.78      9.05 o 
  -3   5   3      284.72      304.61      6.15 o 
  -2   5   3       69.48       70.03      6.03 o 
  -1   5   3      684.44      693.00     13.52 o 
   0   5   3     1968.69     2112.91     69.11 o 
   1   5   3      203.49      179.32      6.10 o 
   2   5   3       60.41       83.94      7.50 o 
   3   5   3      372.62      374.85     15.14 o 
   4   5   3      314.28      293.04     14.51 o 
   5   5   3      152.68      135.10     12.58 o 
  -9   6   3       42.34       46.24      8.14 o 
  -8   6   3      143.21      184.82     15.74 o 
  -7   6   3       48.39       57.85      6.45 o 
  -6   6   3      168.09      151.11     11.73 o 
  -5   6   3       21.93       25.61      2.58 o 
  -4   6   3      547.65      568.57     14.22 o 
  -3   6   3     1217.55     1166.74     45.33 o 
  -2   6   3       77.63       89.87      4.89 o 
  -1   6   3      129.01      140.38      6.42 o 
   0   6   3      139.32      156.25      4.54 o 
   1   6   3      259.96      249.98     16.54 o 
   2   6   3      197.94      202.47     11.66 o 
   3   6   3        0.79        5.48      2.76 o 
   4   6   3        0.90        9.74      9.90 o 
  -8   7   3       33.75       41.66      6.84 o 
  -7   7   3      153.01      145.55     15.36 o 
  -6   7   3      143.55      137.56      6.87 o 
  -5   7   3        4.19        3.41      1.73 o 
  -4   7   3       36.15       29.61      5.89 o 
  -3   7   3      708.41      518.19    154.76 o 
  -2   7   3      922.03      930.03     20.01 o 
  -1   7   3      275.00      266.72     10.19 o 
   0   7   3      171.11      200.36      6.41 o 
   1   7   3      479.53      481.86     13.84 o 
   2   7   3      159.24      156.38      5.92 o 
   3   7   3       66.31       64.75     10.92 o 
  -8   8   3       11.50       10.86      4.96 o 
  -7   8   3        0.15       -0.88      3.93 o 
  -6   8   3       45.26       48.14      6.19 o 
  -5   8   3      161.86      186.47     15.93 o 
  -4   8   3        6.30       13.27      8.22 o 
  -3   8   3       42.06       41.76      4.02 o 
  -2   8   3      200.59      200.86     10.42 o 
  -1   8   3      144.12      148.48      6.19 o 
   0   8   3       37.27       32.52      2.67 o 
   1   8   3       47.20       45.09     14.20 o 
  -7   9   3       21.19       18.40      8.81 o 
  -6   9   3        6.63        0.00      4.70 o 
  -5   9   3      102.85      125.61     14.44 o 
  -4   9   3       97.92      105.33     11.11 o 
  -3   9   3       51.06       45.72      3.97 o 
  -2   9   3       49.96       63.07      4.08 o 
  -1   9   3       66.00       64.67      4.01 o 
  -6  10   3        0.57        0.00      3.18 o 
  -5  10   3       49.61       42.98      9.64 o 
  -4  10   3       48.13       42.50      8.43 o 
  -3  10   3        9.95       12.68      2.69 o 
  -2  10   3        0.32        2.95      2.05 o 
  -1  10   3       89.41       95.31     16.69 o 
   1 -10   4       29.35       19.38      6.84 o 
   2 -10   4       23.44       11.84     11.39 o 
   3 -10   4       23.57       16.67      3.51 o 
   4 -10   4        0.78        0.90      1.58 o 
   5 -10   4       57.35       54.90      5.17 o 
  -1  -9   4       20.42       35.50      8.81 o 
   0  -9   4       54.56       41.60      8.38 o 
   1  -9   4      177.29      149.98      9.55 o 
   2  -9   4      123.38      119.93      4.96 o 
   3  -9   4      157.54      149.90      6.84 o 
   4  -9   4        2.28        4.08      2.58 o 
   5  -9   4       48.36       50.23      4.22 o 
   6  -9   4       91.54       91.15     25.83 o 
   7  -9   4      111.33      107.47      7.41 o 
  -3  -8   4       13.60        9.85      6.58 o 
  -1  -8   4       61.76       83.39     10.47 o 
   0  -8   4       34.53       41.81     11.94 o 
   1  -8   4      108.55      122.95      5.05 o 
   2  -8   4      153.06      140.01      4.35 o 
   3  -8   4      329.98      323.66     10.12 o 
   4  -8   4       82.54       79.77      4.53 o 
   5  -8   4       28.85       26.84      3.23 o 
   6  -8   4       10.20        8.08      3.49 o 
   7  -8   4       75.83       86.15      6.57 o 
  -4  -7   4       68.48       77.41     13.37 o 
  -3  -7   4        0.82        5.32      5.06 o 
  -2  -7   4       59.19       61.71      9.31 o 
  -1  -7   4      250.08      248.06     16.41 o 
   0  -7   4      630.67      630.61     35.74 o 
   1  -7   4      425.66      429.73      7.70 o 
   2  -7   4        1.03        1.36      1.20 o 
   3  -7   4      113.80      114.67      4.44 o 
   4  -7   4     1066.12      995.74     22.82 o 
   5  -7   4     1079.75      967.91     25.71 o 
   6  -7   4       63.17       55.33      4.54 o 
   7  -7   4        0.39        0.76      1.82 o 
   8  -7   4       31.03       26.86     10.74 o 
  -5  -6   4       58.13       60.24     11.68 o 
  -4  -6   4      163.46      171.25     16.55 o 
  -3  -6   4       92.34      144.96     13.75 o 
  -2  -6   4        3.40        3.09      5.94 o 
   0  -6   4      852.74      870.08     28.61 o 
   1  -6   4      581.71      587.17      9.78 o 
   2  -6   4      584.25      549.93     10.74 o 
   3  -6   4       26.63       28.43      2.20 o 
   4  -6   4      300.23      282.31      7.86 o 
   5  -6   4       95.63       96.14      6.56 o 
   6  -6   4      255.58      238.02     12.74 o 
   7  -6   4       55.80       52.34      6.21 o 
   8  -6   4        3.42        9.40      4.94 o 
  -6  -5   4       68.18       93.51     14.10 o 
  -5  -5   4        1.22        5.86      5.08 o 
  -4  -5   4       90.57      100.96     17.83 o 
  -3  -5   4      569.77      632.89     30.08 o 
  -2  -5   4      837.46      902.23     37.87 o 
  -1  -5   4      279.02      288.60     21.37 o 
   0  -5   4        0.94        0.57      0.50 o 
   1  -5   4     1661.15     1690.90     29.26 o 
   2  -5   4     1902.88     1769.95     47.67 o 
   3  -5   4      870.51      828.25     18.99 o 
   4  -5   4       45.88       44.57      4.04 o 
   5  -5   4        0.46       -0.06      1.88 o 
   6  -5   4      239.54      231.59     10.34 o 
   7  -5   4       68.27       73.69      8.70 o 
   8  -5   4        4.45        2.25      3.00 o 
  -6  -4   4      101.76      134.20     22.72 o 
  -5  -4   4       83.68      113.95     12.13 o 
  -4  -4   4        0.04        0.21      2.37 o 
  -3  -4   4      106.84      114.69     14.48 o 
  -2  -4   4     2806.40     3048.25    139.97 o 
  -1  -4   4     4205.00     4509.05    139.81 o 
   0  -4   4     1576.44     1664.81     32.99 o 
   1  -4   4      324.27      329.79      6.64 o 
   2  -4   4     1957.38     1865.10     38.55 o 
   3  -4   4     1396.87     1307.99     25.76 o 
   4  -4   4     1000.92      914.01     23.07 o 
   5  -4   4      126.47      125.69      6.33 o 
   6  -4   4       10.51       11.52      3.64 o 
   7  -4   4      182.22      174.06      9.96 o 
   8  -4   4       13.58       16.82      5.69 o 
  -7  -3   4       27.63       33.79      8.55 o 
  -6  -3   4       84.42       81.32     14.46 o 
  -5  -3   4      341.14      346.25     49.39 o 
  -4  -3   4      382.61      377.69     21.93 o 
  -3  -3   4      109.88      111.19      6.66 o 
  -2  -3   4        2.25        7.00      2.49 o 
  -1  -3   4     2443.84     2597.63     49.75 o 
   0  -3   4      682.71      636.54     12.80 o 
   1  -3   4     3099.02     3166.32     67.57 o 
   2  -3   4      776.27      702.12     16.04 o 
   3  -3   4      149.45      125.17      6.53 o 
   4  -3   4     1604.97     1533.24     42.56 o 
   5  -3   4      163.24      145.05      8.03 o 
   6  -3   4        2.85        2.99      2.64 o 
   7  -3   4      184.87      192.79     12.14 o 
   8  -3   4       70.89       86.97      8.08 o 
  -7  -2   4       66.10       74.01     10.01 o 
  -6  -2   4       53.66       54.16      3.78 o 
  -5  -2   4      178.39      185.25      9.03 o 
  -4  -2   4     1997.50     2100.65     94.18 o 
  -3  -2   4      963.77     1032.05     59.21 o 
  -2  -2   4      754.32      876.97     16.48 o 
  -1  -2   4     1131.02     1188.42     19.75 o 
   0  -2   4     2220.35     2040.25     31.41 o 
   1  -2   4     3233.60     3261.60     81.58 o 
   2  -2   4     1171.76     1208.46     29.73 o 
   3  -2   4        6.75       17.22      2.10 o 
   4  -2   4      173.61      151.63      6.95 o 
   5  -2   4      675.27      605.77     50.50 o 
   6  -2   4        5.67        6.88      2.48 o 
   7  -2   4        0.00        0.92      2.03 o 
   8  -2   4      129.09      148.58     10.18 o 
  -8  -1   4      104.80      105.90     13.85 o 
  -7  -1   4      310.62      291.67     24.27 o 
  -6  -1   4      133.94      125.05      5.28 o 
  -5  -1   4        0.12        1.53      0.98 o 
  -4  -1   4      998.29     1018.47     18.12 o 
  -3  -1   4     4688.78     5194.20    153.34 o 
  -2  -1   4      624.94      610.60     10.02 o 
  -1  -1   4       47.06       46.85      1.90 o 
   0  -1   4     5040.17     5078.38    117.56 o 
   1  -1   4       68.97       59.97      2.53 o 
   2  -1   4     3495.94     3724.60    100.51 o 
   3  -1   4       42.03       80.31     12.94 o 
   4  -1   4      204.21      190.63      6.75 o 
   5  -1   4     1029.13      995.28     48.26 o 
   6  -1   4      337.79      326.97     21.41 o 
   7  -1   4      161.34      153.12     10.81 o 
   8  -1   4        0.37        0.26      2.04 o 
  -8   0   4        5.06        7.07      2.05 o 
  -7   0   4        6.45        6.07      2.45 o 
  -6   0   4      709.99      738.43     19.79 o 
  -5   0   4      170.77      175.43      9.22 o 
  -4   0   4      181.69      200.42      4.83 o 
  -3   0   4     1763.93     1915.12     43.02 o 
  -2   0   4     1771.90     1690.03     34.75 o 
  -1   0   4     4717.45     5267.29    191.20 o 
   0   0   4      157.81      137.22      7.90 o 
   1   0   4      509.29      482.84     11.28 o 
   2   0   4     2397.43     2346.19     79.76 o 
   3   0   4      556.21      487.50     15.94 o 
   4   0   4       71.78       70.63      4.15 o 
   5   0   4      148.23      142.75     10.06 o 
   6   0   4      502.89      475.09     28.48 o 
   7   0   4      155.29      161.47     13.51 o 
   8   0   4       15.57       12.19      4.82 o 
  -9   1   4       44.35       33.10      7.81 o 
  -8   1   4        0.36       -1.53      3.67 o 
  -7   1   4       22.76       29.66      3.64 o 
  -6   1   4      632.64      611.07     19.02 o 
  -5   1   4      953.02      868.49     65.17 o 
  -4   1   4     1042.62     1110.47     25.69 o 
  -3   1   4      105.79      106.59      3.63 o 
  -2   1   4     1801.88     1873.01     38.88 o 
  -1   1   4     1381.08     1466.71     28.26 o 
   0   1   4     1515.53     1483.49     61.68 o 
   1   1   4        5.71       16.22      2.06 o 
   2   1   4     1822.38     1812.03     45.17 o 
   3   1   4     2623.30     2725.49     73.04 o 
   4   1   4      478.19      464.25     12.90 o 
   5   1   4       69.26       64.05      7.06 o 
   6   1   4        2.93        4.32      2.60 o 
   7   1   4       61.30       64.92      5.61 o 
  -9   2   4       58.13       68.46      6.77 o 
  -8   2   4       78.54       93.01     11.12 o 
  -7   2   4        0.17        4.61      2.32 o 
  -6   2   4       56.98       62.18      4.52 o 
  -5   2   4      529.34      534.27     20.57 o 
  -4   2   4      489.70      431.10     14.31 o 
  -3   2   4      215.94      207.38      4.04 o 
  -2   2   4      733.96      719.13     21.68 o 
  -1   2   4     3176.92     3413.39    126.54 o 
   0   2   4     4763.70     5024.91    193.06 o 
   1   2   4      819.95      727.87     17.20 o 
   2   2   4       18.32       17.72      3.08 o 
   3   2   4      735.09      687.10     38.21 o 
   4   2   4      847.59      807.89     39.94 o 
   5   2   4      455.54      417.61     12.99 o 
   6   2   4        0.25       -0.01      1.28 o 
   7   2   4       13.96        4.14      5.53 o 
  -9   3   4        1.67        4.30      3.14 o 
  -8   3   4      205.62      227.93     14.15 o 
  -7   3   4      247.86      218.20     15.57 o 
  -6   3   4       87.00       86.36      7.14 o 
  -5   3   4      427.43      405.88     14.77 o 
  -4   3   4     1220.63     1268.39     42.47 o 
  -3   3   4     2032.54     2320.52     96.31 o 
  -2   3   4      315.51      337.65     12.06 o 
  -1   3   4       27.66       39.70      3.49 o 
   0   3   4     4758.67     4704.44    194.49 o 
   1   3   4     2326.79     2255.13     56.17 o 
   2   3   4      618.17      556.66     14.52 o 
   3   3   4       12.58       19.25      2.37 o 
   4   3   4      181.11      199.64     11.94 o 
   5   3   4      268.23      253.76     15.28 o 
   6   3   4      125.92      123.20      6.66 o 
  -9   4   4        0.31        1.01      4.61 o 
  -8   4   4       80.31       91.57      8.67 o 
  -7   4   4       20.61       21.33      4.06 o 
  -6   4   4      418.64      425.16     17.21 o 
  -5   4   4        0.19        3.32      3.06 o 
  -4   4   4      502.16      530.78      8.44 o 
  -3   4   4     1857.55     1920.87     81.92 o 
  -2   4   4      944.90      957.26     26.82 o 
  -1   4   4      170.26      175.61      4.32 o 
   0   4   4      243.03      235.33     13.04 o 
   1   4   4      422.30      384.76      9.60 o 
   2   4   4     1092.87     1067.03     27.71 o 
   3   4   4      478.92      431.35     33.28 o 
   4   4   4        1.30        1.40      3.21 o 
   5   4   4        0.71        1.62      2.29 o 
   6   4   4      102.17       90.11      7.41 o 
  -9   5   4        9.91        7.24      3.97 o 
  -8   5   4        2.25        1.76      2.69 o 
  -7   5   4      194.60      188.47     12.26 o 
  -6   5   4      706.74      648.74     14.71 o 
  -5   5   4      170.28      181.81      6.97 o 
  -4   5   4      135.59      151.97     16.74 o 
  -3   5   4      110.48      103.76      7.86 o 
  -2   5   4     3480.89     3662.66    101.76 o 
  -1   5   4      695.53      703.24     14.16 o 
   0   5   4      168.31      167.91     10.12 o 
   1   5   4      141.52      149.12      7.22 o 
   2   5   4       73.05       82.28      5.30 o 
   3   5   4      148.03      128.43      6.23 o 
   4   5   4      152.55      147.22     13.40 o 
   5   5   4        6.06        2.08      1.73 o 
  -9   6   4       12.34       22.71      7.97 o 
  -8   6   4       77.57      105.67     15.56 o 
  -7   6   4       21.68       18.21      4.08 o 
  -6   6   4       29.14       26.28      2.07 o 
  -5   6   4      741.67      741.75     33.59 o 
  -4   6   4      367.26      394.19     20.30 o 
  -3   6   4      139.65      139.45     15.67 o 
  -2   6   4      581.20      595.76     12.29 o 
  -1   6   4      527.32      548.90     13.57 o 
   0   6   4      714.90      704.40     14.90 o 
   1   6   4       27.33       22.19      3.49 o 
   2   6   4      123.40      144.02     12.57 o 
   3   6   4       27.95       33.75      4.88 o 
   4   6   4       58.25       73.97      9.17 o 
  -8   7   4       40.86       46.57      8.62 o 
  -7   7   4       21.68       28.69      6.68 o 
  -6   7   4       54.25       54.54      8.22 o 
  -5   7   4      122.74      138.48     13.72 o 
  -4   7   4      514.32      499.64     25.22 o 
  -3   7   4      335.38      325.52     13.21 o 
  -2   7   4      315.45      324.13      9.32 o 
  -1   7   4      119.61      124.37      5.09 o 
   0   7   4       29.14       28.92      2.85 o 
   1   7   4       38.99       39.15      4.07 o 
   2   7   4       63.21       35.57     23.07 o 
  -8   8   4       39.39       50.54     11.02 o 
  -7   8   4      193.12      262.97     39.44 o 
  -6   8   4        0.11       -0.64      6.17 o 
  -5   8   4       93.15       68.12     16.48 o 
  -4   8   4      103.21      123.19     19.04 o 
  -3   8   4      208.39      223.89     10.34 o 
  -2   8   4       77.20       73.25      3.98 o 
  -1   8   4        9.64        9.36      2.00 o 
   0   8   4       58.07       72.04      4.00 o 
   1   8   4       84.02       83.48      5.65 o 
  -7   9   4       11.24       12.99      8.31 o 
  -6   9   4       59.99       81.73     14.18 o 
  -5   9   4       22.48       25.83      7.84 o 
  -4   9   4       12.42        7.74      5.06 o 
  -3   9   4       87.00       92.71      5.28 o 
  -2   9   4       18.54       19.41      3.15 o 
  -1   9   4        0.13        1.38      1.66 o 
   0   9   4        0.18        0.13      1.51 o 
  -5  10   4       51.72       54.21     17.81 o 
  -4  10   4       33.81       33.59      5.56 o 
  -3  10   4        2.78        5.78      2.41 o 
  -2  10   4       74.97       76.39      5.14 o 
   1 -10   5       28.15       30.13      8.26 o 
   2 -10   5        0.05        2.92      7.00 o 
   3 -10   5       96.40       83.91     15.43 o 
   4 -10   5       49.59       55.29      5.93 o 
   5 -10   5       19.19       15.50      5.52 o 
  -1  -9   5       20.54       28.09      8.03 o 
   0  -9   5      111.68       97.97     11.75 o 
   1  -9   5      134.19      145.52     11.60 o 
   2  -9   5       58.72       57.59      2.95 o 
   3  -9   5        5.03        6.69      2.05 o 
   4  -9   5      169.87      165.82      9.13 o 
   5  -9   5      211.22      184.92     10.36 o 
  -2  -8   5       53.99       75.08     11.23 o 
  -1  -8   5        8.31       14.86      5.86 o 
   0  -8   5        0.53        0.89      2.17 o 
   1  -8   5      383.10      390.48      9.05 o 
   2  -8   5      131.51      135.58      4.90 o 
   3  -8   5      138.70      139.13      5.30 o 
   4  -8   5        2.25        2.55      1.75 o 
   5  -8   5       76.64       78.81      5.76 o 
   6  -8   5      195.91      195.27      9.95 o 
   7  -8   5      106.65       92.38     14.45 o 
  -4  -7   5        0.72        1.28      6.98 o 
  -3  -7   5       26.94       38.61      8.64 o 
  -2  -7   5      159.46      153.49     21.73 o 
  -1  -7   5      136.20      179.75     21.39 o 
   0  -7   5        8.31        5.36      2.79 o 
   1  -7   5        4.16        2.61      0.94 o 
   2  -7   5      308.14      290.19      9.09 o 
   3  -7   5      512.65      478.86     11.07 o 
   4  -7   5      415.48      386.69     13.00 o 
   5  -7   5       14.16       12.95      2.60 o 
   6  -7   5       12.64       11.11      2.84 o 
   7  -7   5      189.13      182.87     12.06 o 
   8  -7   5       37.99       38.53     13.78 o 
  -5  -6   5       69.33       91.30     13.58 o 
  -4  -6   5       61.62       89.59     12.11 o 
  -3  -6   5        5.90        2.54      6.39 o 
  -2  -6   5      305.37      323.09     19.49 o 
  -1  -6   5     1609.76     1554.50     88.44 o 
   0  -6   5      175.84      179.50      3.34 o 
   1  -6   5      197.81      207.74      4.64 o 
   2  -6   5      340.04      314.29      7.66 o 
   3  -6   5      403.89      391.51      9.76 o 
   4  -6   5      663.26      560.58     13.58 o 
   5  -6   5       48.84       51.05      4.34 o 
   6  -6   5        6.00        1.89      2.15 o 
   7  -6   5      122.43      131.65      9.49 o 
   8  -6   5       59.58       80.46      9.02 o 
  -6  -5   5        2.27        7.86      6.22 o 
  -5  -5   5       15.77       26.05      7.53 o 
  -4  -5   5      206.89      251.36     17.93 o 
  -3  -5   5       59.08       83.79      9.43 o 
  -2  -5   5       15.69       15.24      4.73 o 
  -1  -5   5       73.01       67.24      4.92 o 
   0  -5   5      689.87      692.81     14.58 o 
   1  -5   5     1411.52     1428.54     29.83 o 
   2  -5   5       74.93       69.89      3.13 o 
   3  -5   5      586.72      535.95     11.47 o 
   4  -5   5      658.57      607.70     15.62 o 
   5  -5   5      849.61      768.52     46.96 o 
   6  -5   5       45.74       40.46      5.89 o 
   7  -5   5        0.26        1.27      2.40 o 
   8  -5   5       17.58       17.02      6.25 o 
  -6  -4   5        3.07       12.89      6.10 o 
  -5  -4   5       16.01       30.37     11.47 o 
  -4  -4   5      218.54      238.18     15.20 o 
  -3  -4   5     1195.28     1366.81     67.46 o 
  -2  -4   5      290.88      314.26     21.66 o 
  -1  -4   5      385.98      375.54      5.80 o 
   0  -4   5      600.43      559.84      7.83 o 
   1  -4   5     2157.88     2205.36     65.07 o 
   2  -4   5     3311.29     3167.83     85.29 o 
   3  -4   5      548.74      563.85     15.62 o 
   4  -4   5      329.20      289.58      9.33 o 
   5  -4   5      908.65      814.57     23.55 o 
   6  -4   5      247.39      286.11     19.02 o 
   7  -4   5       75.76       79.93      7.32 o 
   8  -4   5        1.48        1.20      2.76 o 
  -7  -3   5       40.47       49.65      9.62 o 
  -6  -3   5      103.18      109.42     18.89 o 
  -5  -3   5        3.53        1.82      0.88 o 
  -4  -3   5      305.96      337.15     16.70 o 
  -3  -3   5      397.67      427.10      6.34 o 
  -2  -3   5      152.60      152.10      2.55 o 
  -1  -3   5      602.38      546.79     11.28 o 
   0  -3   5      322.35      364.71      8.93 o 
   1  -3   5     1860.17     1986.30     50.11 o 
   2  -3   5     2594.52     2545.41     64.39 o 
   3  -3   5     1838.25     1704.67     42.38 o 
   4  -3   5       24.05       23.51      2.94 o 
   5  -3   5       87.33       85.26      5.55 o 
   6  -3   5      289.01      264.27     13.06 o 
   7  -3   5      288.52      286.48     14.10 o 
   8  -3   5        9.76        6.40      4.52 o 
  -7  -2   5        0.31        1.50      2.23 o 
  -6  -2   5      286.26      266.12     27.95 o 
  -5  -2   5      329.77      338.93     27.86 o 
  -4  -2   5       46.47       43.92      3.17 o 
  -3  -2   5        2.67        6.75      0.89 o 
  -2  -2   5     2681.04     2735.06     48.79 o 
  -1  -2   5     4412.97     4599.78     90.32 o 
   0  -2   5     1162.24     1142.15     17.19 o 
   1  -2   5      634.21      692.09     19.04 o 
   2  -2   5     3227.03     2995.17     78.33 o 
   3  -2   5     1828.63     1875.99     47.20 o 
   4  -2   5      685.78      619.06     35.38 o 
   5  -2   5      110.85      110.73      6.38 o 
   6  -2   5      132.35      115.28      7.35 o 
   7  -2   5      234.10      234.12     12.09 o 
   8  -2   5       55.31       52.92      8.51 o 
  -8  -1   5       27.59       23.62      6.78 o 
  -7  -1   5       25.39       28.72      3.34 o 
  -6  -1   5      261.67      271.52     14.74 o 
  -5  -1   5      244.17      261.74     10.54 o 
  -4  -1   5     1938.07     1984.60     51.51 o 
  -3  -1   5      309.64      297.45      6.59 o 
  -2  -1   5     1085.68     1135.84     20.65 o 
  -1  -1   5     2851.75     3105.96     55.86 o 
   0  -1   5     9274.55     9896.82    292.46 o 
   1  -1   5     2846.18     2862.33    103.55 o 
   2  -1   5     1031.52     1072.71     27.76 o 
   3  -1   5      727.89      719.11     20.90 o 
   4  -1   5     1340.90     1209.13     64.25 o 
   5  -1   5      698.09      664.55     28.45 o 
   6  -1   5       27.41       24.50      3.96 o 
   7  -1   5        4.94        3.88      2.75 o 
   8  -1   5       72.69       83.37      9.73 o 
  -8   0   5       13.90       13.79      2.57 o 
  -7   0   5        0.54        1.07      1.42 o 
  -6   0   5        1.19        0.04      1.30 o 
  -5   0   5      228.11      244.58      6.00 o 
  -4   0   5     1164.27     1167.88     45.19 o 
  -3   0   5      743.33      755.80     17.10 o 
  -2   0   5     1158.34     1221.37     18.33 o 
  -1   0   5      317.91      279.61      9.13 o 
   0   0   5    13795.17    14319.07    596.07 o 
   1   0   5     1869.63     1896.85     62.98 o 
   2   0   5     1946.33     1971.60     51.03 o 
   3   0   5      293.53      347.39     11.22 o 
   4   0   5      902.30      899.84     27.12 o 
   5   0   5      538.00      500.39     28.90 o 
   6   0   5      195.83      187.76     14.00 o 
   7   0   5       17.78       20.05      4.07 o 
   8   0   5        5.88        4.90      3.31 o 
  -8   1   5      199.47      210.98     10.51 o 
  -7   1   5      255.67      260.55     10.14 o 
  -6   1   5      448.53      449.17     14.34 o 
  -5   1   5       89.82       95.20      5.39 o 
  -4   1   5      347.70      357.93      8.71 o 
  -3   1   5     4064.54     4511.84    126.13 o 
  -2   1   5     6218.99     7818.28    244.66 o 
  -1   1   5       95.77       94.61     11.43 o 
   0   1   5      504.47      523.99     11.58 o 
   1   1   5     2302.91     2154.09    118.60 o 
   2   1   5     2671.06     2630.51     68.53 o 
   3   1   5      214.60      223.40      7.43 o 
   4   1   5      121.99      112.69      6.79 o 
   5   1   5       99.03       95.11      5.83 o 
   6   1   5      336.91      338.59     13.05 o 
   7   1   5       32.27       27.63      5.08 o 
  -9   2   5        1.42        1.95      2.31 o 
  -8   2   5       22.60       22.25      3.41 o 
  -7   2   5      181.52      178.19      6.88 o 
  -6   2   5      607.10      630.65     18.79 o 
  -5   2   5      477.77      491.21     12.72 o 
  -4   2   5        0.72        3.61      1.11 o 
  -3   2   5     1929.36     2088.67     46.77 o 
  -2   2   5     4895.25     4716.43    198.77 o 
  -1   2   5     3086.83     3390.53    128.60 o 
   0   2   5     2793.66     3024.48     80.07 o 
   1   2   5        1.15       30.60     15.79 o 
   2   2   5     1478.73     1342.46     32.73 o 
   3   2   5      976.91      890.11     42.24 o 
   4   2   5      804.27      747.72     29.02 o 
   5   2   5        5.26        4.66      2.70 o 
   6   2   5       59.75       61.57      5.31 o 
   7   2   5       55.62       54.73      5.58 o 
  -9   3   5       26.52       25.40      4.31 o 
  -8   3   5       60.74       71.13      8.53 o 
  -7   3   5       69.45       69.95      7.62 o 
  -6   3   5      568.92      590.59     23.45 o 
  -5   3   5     1045.04     1201.24     30.67 o 
  -4   3   5     1561.63     1623.59     34.00 o 
  -3   3   5       25.20       39.91      7.74 o 
  -2   3   5      608.94      616.17     21.56 o 
  -1   3   5     3067.25     3204.49    123.76 o 
   0   3   5      507.97      499.57     12.05 o 
   1   3   5      329.39      320.56     12.63 o 
   2   3   5      259.42      225.72      7.16 o 
   3   3   5      503.42      446.47     17.45 o 
   4   3   5     1176.74     1179.91     48.69 o 
   5   3   5       35.45       24.03      5.64 o 
   6   3   5       18.56       18.72      5.75 o 
  -9   4   5      100.06      110.04     11.41 o 
  -8   4   5      139.30      158.81     16.53 o 
  -7   4   5       83.62       92.94      7.45 o 
  -6   4   5        4.31        5.10      2.68 o 
  -5   4   5      520.35      510.91      6.74 o 
  -4   4   5     2190.26     2101.24     98.97 o 
  -3   4   5       67.81       79.95      6.84 o 
  -2   4   5       81.01       90.88      2.43 o 
  -1   4   5       93.60       80.78      2.76 o 
   0   4   5      786.09      685.75     23.86 o 
   1   4   5      569.20      523.30     31.22 o 
   2   4   5      126.18      114.94      5.88 o 
   3   4   5       37.86       39.04      5.54 o 
   4   4   5        3.19        5.92      2.13 o 
   5   4   5       41.15       39.56      4.79 o 
   6   4   5        9.14        6.60      2.74 o 
  -9   5   5       47.86       55.01      8.86 o 
  -8   5   5      100.25      110.20      9.61 o 
  -7   5   5      277.28      334.91     24.49 o 
  -6   5   5      311.49      285.15     14.01 o 
  -5   5   5       88.38      100.27     10.31 o 
  -4   5   5      337.16      334.42     17.93 o 
  -3   5   5     1808.36     1841.54     74.91 o 
  -2   5   5      855.43      892.42     16.62 o 
  -1   5   5        9.08       10.17      1.51 o 
   0   5   5      709.63      714.07     36.04 o 
   1   5   5      326.31      305.90     12.61 o 
   2   5   5      971.42      892.58     36.18 o 
   3   5   5        2.18        1.34      1.93 o 
   4   5   5       88.01      101.33      9.79 o 
   5   5   5      134.91      135.79     17.61 o 
  -8   6   5       11.34       17.40      5.21 o 
  -7   6   5      101.00      125.08     14.94 o 
  -6   6   5      174.53      206.10     26.86 o 
  -5   6   5        4.38        2.37      3.61 o 
  -4   6   5       91.75       93.67      9.88 o 
  -3   6   5      380.84      383.88     27.90 o 
  -2   6   5      204.86      215.84      6.56 o 
  -1   6   5      170.13      173.05      5.15 o 
   0   6   5        5.66        0.64      1.18 o 
   1   6   5      372.37      375.08     16.34 o 
   2   6   5      199.97      223.75     10.84 o 
   3   6   5       23.37       15.80     10.32 o 
   4   6   5        0.19       -1.88      3.80 o 
  -8   7   5        0.23       -4.23      6.36 o 
  -7   7   5       11.00       11.47      7.34 o 
  -6   7   5       94.69      101.79     13.51 o 
  -5   7   5      324.25      373.24     35.38 o 
  -4   7   5       22.06       28.11      6.60 o 
  -3   7   5        4.13        4.06      2.51 o 
  -2   7   5        5.93       12.40      1.99 o 
  -1   7   5      193.03      202.67      6.40 o 
   0   7   5      345.09      313.40     10.23 o 
   1   7   5        0.07        0.80      1.22 o 
   2   7   5       18.82       21.30     12.98 o 
  -7   8   5        5.19        0.36      4.39 o 
  -6   8   5       29.52       26.33      8.98 o 
  -5   8   5      102.53      120.20     14.41 o 
  -4   8   5       10.31       20.61      6.62 o 
  -3   8   5       18.00       19.29      2.45 o 
  -2   8   5      181.98      177.68      8.36 o 
  -1   8   5      316.44      318.45     10.54 o 
   0   8   5       49.65       48.44      4.22 o 
   1   8   5       26.98       19.26      3.58 o 
  -7   9   5       25.67       26.02     10.97 o 
  -6   9   5        0.25        2.75      5.11 o 
  -5   9   5       48.52       55.28     17.95 o 
  -4   9   5       68.98       82.57      8.97 o 
  -3   9   5       46.66       50.07      4.15 o 
  -2   9   5       21.88       18.90      2.81 o 
  -1   9   5        1.68        0.09      1.71 o 
   0   9   5       51.97       57.69      5.12 o 
  -4  10   5       15.63       16.27      4.81 o 
  -3  10   5       62.86       80.44     12.09 o 
   1 -10   6        5.99        3.03      3.32 o 
   2 -10   6       42.13       52.90     10.64 o 
   3 -10   6       15.14       12.10      2.82 o 
   4 -10   6        5.26        4.40      2.39 o 
  -1  -9   6      117.39      139.83     15.48 o 
   0  -9   6       28.97       35.24      8.43 o 
   1  -9   6       55.67       66.13      7.42 o 
   2  -9   6       44.15       40.66      4.41 o 
   3  -9   6      572.28      544.08     16.22 o 
   4  -9   6      238.20      239.92     11.10 o 
   5  -9   6       68.25       64.73     18.82 o 
   6  -9   6        0.06        0.06      1.55 o 
  -2  -8   6       19.32       16.79      6.81 o 
  -1  -8   6       35.15        9.74      8.69 o 
   0  -8   6      123.64      134.58     11.23 o 
   1  -8   6       65.49       74.15      3.25 o 
   2  -8   6       17.54       16.61      2.80 o 
   3  -8   6       84.23       80.65      5.24 o 
   4  -8   6       24.96       25.36      3.29 o 
   5  -8   6      126.80      128.53      6.44 o 
   6  -8   6        0.14       -0.85      1.86 o 
   7  -8   6       32.09       26.93     10.61 o 
  -4  -7   6       46.81       66.39     12.32 o 
  -3  -7   6       92.28      108.92     20.99 o 
  -2  -7   6       67.70       69.45      9.76 o 
  -1  -7   6       89.07      110.10     11.18 o 
   0  -7   6      383.66      387.49     18.40 o 
   1  -7   6     1018.18     1017.09     20.61 o 
   2  -7   6      156.10      147.84      7.25 o 
   3  -7   6       85.52       84.83      3.92 o 
   4  -7   6       95.65       92.70      7.52 o 
   5  -7   6       49.28       47.93      4.82 o 
   6  -7   6       53.43       56.73      5.13 o 
   7  -7   6       49.45       34.06     13.43 o 
  -5  -6   6        1.52       -4.27      5.30 o 
  -4  -6   6       12.49       12.89     10.31 o 
  -3  -6   6      133.83      155.91     14.10 o 
  -2  -6   6      836.76      877.10     40.84 o 
  -1  -6   6      147.59      156.88     10.19 o 
   0  -6   6      109.04      116.66      2.92 o 
   1  -6   6      618.89      588.67     12.91 o 
   2  -6   6     1014.15      980.63     21.27 o 
   3  -6   6      460.47      442.24     10.54 o 
   4  -6   6      259.99      246.15      8.56 o 
   5  -6   6      219.53      212.35     11.53 o 
   6  -6   6      197.13      208.85     12.45 o 
   7  -6   6      105.12      117.59     11.80 o 
   8  -6   6        0.23        2.55      6.93 o 
  -5  -5   6       26.86       29.80      7.91 o 
  -4  -5   6       17.24       25.62      6.79 o 
  -3  -5   6       38.90       33.81      6.77 o 
  -2  -5   6      130.22      146.81     10.92 o 
  -1  -5   6      715.06      703.78     28.96 o 
   0  -5   6      311.68      293.18      5.77 o 
   1  -5   6       33.35       35.97      2.38 o 
   2  -5   6      845.86      751.27     22.33 o 
   3  -5   6      220.73      201.70      7.73 o 
   4  -5   6      385.69      342.71     10.49 o 
   5  -5   6       44.68       40.27      4.34 o 
   6  -5   6      162.81      158.27      9.26 o 
   7  -5   6      187.42      189.40     14.05 o 
   8  -5   6       24.74       26.99      7.66 o 
  -6  -4   6       48.13       64.80     10.52 o 
  -5  -4   6      116.30      135.56     12.92 o 
  -4  -4   6      372.49      415.03     22.37 o 
  -3  -4   6        7.40       12.13      7.00 o 
  -2  -4   6      510.74      519.60     18.12 o 
  -1  -4   6     1622.47     1574.86     29.44 o 
   0  -4   6     1127.53     1124.45     17.41 o 
   1  -4   6      629.34      617.35     13.27 o 
   2  -4   6      232.81      211.03      7.93 o 
   3  -4   6      784.68      732.50     32.90 o 
   4  -4   6     1116.92     1007.05     30.37 o 
   5  -4   6      139.65      137.29     12.23 o 
   6  -4   6        0.03        2.10      2.33 o 
   7  -4   6      106.72      110.72     11.03 o 
   8  -4   6      133.98      175.91     15.89 o 
  -7  -3   6       10.64        9.55      9.28 o 
  -6  -3   6        1.82        0.30      1.19 o 
  -5  -3   6       26.55       34.48      2.34 o 
  -4  -3   6      745.98      736.85     36.90 o 
  -3  -3   6      676.49      649.96     29.90 o 
  -2  -3   6       19.77       28.56      1.18 o 
  -1  -3   6     1206.15     1197.05     18.92 o 
   0  -3   6     1983.72     1900.20     36.97 o 
   1  -3   6     1099.66     1080.51     19.94 o 
   2  -3   6       77.04       92.49      3.92 o 
   3  -3   6       35.27       36.60      3.78 o 
   4  -3   6     1537.47     1454.40     84.57 o 
   5  -3   6      711.02      673.61     34.74 o 
   6  -3   6      413.15      410.65     16.11 o 
   7  -3   6        1.79        1.45      2.56 o 
   8  -3   6       28.82       38.95      8.38 o 
  -7  -2   6       19.94       17.21      3.97 o 
  -6  -2   6      138.54      125.53      7.14 o 
  -5  -2   6        2.45        1.88      1.68 o 
  -4  -2   6      671.06      743.03     20.63 o 
  -3  -2   6      789.80      833.11     13.99 o 
  -2  -2   6     2756.10     2746.08     65.53 o 
  -1  -2   6       11.68        9.80      1.38 o 
   0  -2   6     2259.49     2195.35     42.79 o 
   1  -2   6     3883.63     3979.87     95.45 o 
   2  -2   6     2442.79     2439.99     62.87 o 
   3  -2   6      791.26      780.05     19.96 o 
   4  -2   6      283.84      265.92     16.06 o 
   5  -2   6      656.45      598.81     56.69 o 
   6  -2   6      524.62      521.30     19.01 o 
   7  -2   6      267.36      277.23     13.95 o 
   8  -2   6        0.01       -0.63      3.81 o 
  -8  -1   6        9.99        7.81      3.36 o 
  -7  -1   6       78.61       95.80     13.23 o 
  -6  -1   6      148.36      153.14     14.85 o 
  -5  -1   6      214.55      224.02      9.57 o 
  -4  -1   6        0.34        2.55      1.55 o 
  -3  -1   6     1147.14     1236.88     28.33 o 
  -2  -1   6     2902.12     2936.47     61.25 o 
  -1  -1   6      336.70      316.46      5.20 o 
   0  -1   6       66.57       74.55      5.80 o 
   1  -1   6      333.23      313.97     12.75 o 
   2  -1   6     8296.01     8491.04    305.60 o 
   3  -1   6      710.92      727.19     19.87 o 
   4  -1   6      746.56      758.63     38.83 o 
   5  -1   6       37.20       37.26      5.32 o 
   6  -1   6       93.43      110.23      7.71 o 
   7  -1   6      205.37      222.94     14.78 o 
   8  -1   6       32.45       33.34      7.73 o 
  -8   0   6        0.96        1.55      2.51 o 
  -7   0   6       55.16       61.62      7.82 o 
  -6   0   6      463.43      492.30     26.90 o 
  -5   0   6      304.06      287.73      8.35 o 
  -4   0   6      504.07      465.87     10.85 o 
  -3   0   6     1344.82     1355.24     30.05 o 
  -2   0   6      898.24      954.01     17.33 o 
  -1   0   6    11750.15    13702.98    457.85 o 
   0   0   6     3523.88     3559.59     96.55 o 
   1   0   6      484.74      506.97     12.16 o 
   2   0   6     1742.01     1622.98     42.88 o 
   3   0   6     1412.04     1408.05     39.77 o 
   4   0   6     2188.08     2272.72     66.41 o 
   5   0   6      138.49      129.21     14.29 o 
   6   0   6       12.60       15.40      3.68 o 
   7   0   6       23.93       27.31      4.87 o 
  -8   1   6       30.29       23.25      3.91 o 
  -7   1   6       70.91       64.27      7.67 o 
  -6   1   6      229.86      249.13      8.32 o 
  -5   1   6      618.87      611.30     14.69 o 
  -4   1   6     2003.09     1993.58     70.84 o 
  -3   1   6      234.66      220.61      6.40 o 
  -2   1   6       16.72       24.25      1.83 o 
  -1   1   6     3957.74     4173.02    162.00 o 
   0   1   6     5556.38     5648.49    177.29 o 
   1   1   6     1515.54     1541.44     40.56 o 
   2   1   6      601.07      633.71     18.10 o 
   3   1   6     1293.20     1241.06     36.08 o 
   4   1   6      681.44      662.31     67.59 o 
   5   1   6      517.62      495.38     31.92 o 
   6   1   6       38.97       39.58      4.96 o 
   7   1   6        1.32        1.63      2.40 o 
  -8   2   6      111.24      125.22      7.09 o 
  -7   2   6      126.24      117.92      6.60 o 
  -6   2   6       63.23       60.43      4.33 o 
  -5   2   6      406.91      396.11     15.40 o 
  -4   2   6     1070.32     1092.70     26.61 o 
  -3   2   6     4269.89     4714.24    223.08 o 
  -2   2   6      296.37      311.03      9.37 o 
  -1   2   6      348.81      424.51     15.08 o 
   0   2   6     1766.01     1633.28     56.82 o 
   1   2   6     2612.64     2617.63     70.24 o 
   2   2   6     2018.15     2050.23     58.02 o 
   3   2   6      178.98      149.84      7.70 o 
   4   2   6       17.84       12.75      3.21 o 
   5   2   6      164.71      165.27      9.58 o 
   6   2   6      187.23      186.30     11.18 o 
  -9   3   6        0.00       -2.10      2.36 o 
  -8   3   6      131.17      139.03      8.17 o 
  -7   3   6      188.72      186.00      7.34 o 
  -6   3   6      624.47      590.08     16.00 o 
  -5   3   6        1.05        2.13      0.66 o 
  -4   3   6      227.48      198.10     11.63 o 
  -3   3   6     3264.77     3216.62    133.56 o 
  -2   3   6     3125.03     3691.46    151.97 o 
  -1   3   6      999.77     1078.17     36.80 o 
   0   3   6      171.97      157.75      9.06 o 
   1   3   6      840.30      810.13     20.77 o 
   2   3   6      712.43      665.30     17.71 o 
   3   3   6      691.92      590.28     17.12 o 
   4   3   6        0.20        1.84      1.92 o 
   5   3   6       30.52       28.48      4.04 o 
   6   3   6       29.65       12.93     11.05 o 
  -9   4   6       44.25       40.11     14.22 o 
  -8   4   6        0.00        1.93      1.90 o 
  -7   4   6       49.07       37.95      4.43 o 
  -6   4   6      455.63      416.17     48.38 o 
  -5   4   6      557.49      587.85     39.46 o 
  -4   4   6       91.73      100.49      9.19 o 
  -3   4   6      137.02      137.46      9.64 o 
  -2   4   6     2278.71     2309.89     65.65 o 
  -1   4   6     1674.83     1700.09     62.76 o 
   0   4   6      531.15      562.23     28.45 o 
   1   4   6       24.37       27.45      5.28 o 
   2   4   6      290.62      296.50     14.11 o 
   3   4   6      115.48      104.65      6.69 o 
   4   4   6       42.08       43.80      4.44 o 
   5   4   6        1.00        0.39      1.90 o 
  -8   5   6       51.06       77.93     21.20 o 
  -7   5   6        1.24       -3.73      4.82 o 
  -6   5   6      145.77      156.71     15.29 o 
  -5   5   6      723.79      728.13     47.80 o 
  -4   5   6     1196.38     1168.71     50.84 o 
  -3   5   6      379.67      389.18     19.73 o 
  -2   5   6        1.14        0.66      1.00 o 
  -1   5   6      380.63      381.10      9.55 o 
   0   5   6      870.54      808.58     30.32 o 
   1   5   6      282.69      237.49     11.56 o 
   2   5   6       16.71       27.49      4.19 o 
   3   5   6      168.41      152.13     13.38 o 
   4   5   6      125.28      117.46     15.79 o 
   5   5   6        9.74        3.84      4.11 o 
  -8   6   6      119.65      187.84     21.94 o 
  -7   6   6        5.01       12.35      7.15 o 
  -6   6   6        2.06        3.75      4.87 o 
  -5   6   6      167.87      181.29     23.65 o 
  -4   6   6      433.47      423.30     23.41 o 
  -3   6   6      265.37      272.64     11.09 o 
  -2   6   6       14.93       25.30      2.85 o 
  -1   6   6      158.73      162.63      5.98 o 
   0   6   6      340.66      346.52     22.76 o 
   1   6   6      220.67      214.84     11.50 o 
   2   6   6       82.98       73.56      6.65 o 
   3   6   6        3.84        3.16      2.64 o 
   4   6   6       60.02       73.18      7.62 o 
  -8   7   6       42.03       48.89     13.37 o 
  -7   7   6      158.10      212.85     22.49 o 
  -6   7   6      147.86      153.27     17.48 o 
  -5   7   6       15.65       15.17      6.62 o 
  -4   7   6       54.76       56.44      9.14 o 
  -3   7   6       83.92       78.96     10.03 o 
  -2   7   6      129.84      138.95      6.60 o 
  -1   7   6       12.70       12.17      2.31 o 
   0   7   6       60.53       71.54      4.15 o 
   1   7   6      116.94      117.89      6.73 o 
   2   7   6       16.38       13.49      3.85 o 
   3   7   6        0.86       -0.74      3.63 o 
  -7   8   6       49.03       61.21     14.01 o 
  -6   8   6      130.36      164.98     19.02 o 
  -5   8   6      159.27      170.34     17.43 o 
  -4   8   6        2.60        5.02      3.16 o 
  -3   8   6      201.97      201.39      9.83 o 
  -2   8   6      312.29      295.19      9.01 o 
  -1   8   6       60.80       56.53      4.42 o 
   0   8   6       13.06        8.36      3.62 o 
   1   8   6       15.88       15.16      3.15 o 
  -6   9   6       20.37       20.04      9.02 o 
  -5   9   6       24.64       32.86      9.95 o 
  -4   9   6       23.51       30.33      7.10 o 
  -3   9   6        1.26        1.31      2.44 o 
  -2   9   6       45.90       46.62      4.04 o 
  -1   9   6      128.25      125.55      9.41 o 
   0   9   6       18.24       12.60      4.33 o 
   2 -10   7        0.54        3.92      5.41 o 
   3 -10   7       13.41       14.65     12.16 o 
  -1  -9   7       14.45       16.38      7.22 o 
   0  -9   7        8.26        1.90      3.02 o 
   1  -9   7       64.36       71.66      8.15 o 
   2  -9   7       28.74       29.99      3.39 o 
   3  -9   7       24.82       26.97      3.05 o 
   4  -9   7        0.15        1.82      1.66 o 
   5  -9   7        1.59        0.21      1.77 o 
   6  -9   7       30.96       12.87     11.45 o 
  -2  -8   7      207.66      214.18     18.81 o 
  -1  -8   7       84.00      101.06     12.01 o 
   0  -8   7        0.30        0.50      2.28 o 
   1  -8   7        4.12        2.88      1.13 o 
   2  -8   7       85.41       81.91      3.78 o 
   3  -8   7      111.89      117.07      5.77 o 
   4  -8   7        0.23        2.30      2.49 o 
   5  -8   7        4.45        4.15      2.46 o 
   6  -8   7       28.56       19.32     12.97 o 
   7  -8   7       31.44        9.19     10.95 o 
  -3  -7   7       18.95       21.96      7.41 o 
  -2  -7   7        1.25        3.06      4.01 o 
  -1  -7   7      105.74      113.07      9.41 o 
   0  -7   7      171.13      164.84      6.76 o 
   1  -7   7        7.79        2.37      1.99 o 
   2  -7   7      160.07      160.39      5.73 o 
   3  -7   7      127.12      126.82      5.30 o 
   4  -7   7      347.27      344.03     11.55 o 
   5  -7   7      105.46      110.52      6.22 o 
   6  -7   7        4.78        5.58      2.94 o 
   7  -7   7      116.05      128.84     10.02 o 
  -4  -6   7      140.70      166.19     16.10 o 
  -3  -6   7      108.22      121.31     12.51 o 
  -2  -6   7        1.42       -0.02      2.23 o 
  -1  -6   7       51.67       55.23      9.47 o 
   0  -6   7      127.98      131.63      3.19 o 
   1  -6   7      711.30      712.53     14.51 o 
   2  -6   7       85.58       84.87      5.00 o 
   3  -6   7       29.78       33.05      2.76 o 
   4  -6   7      539.48      477.94     14.28 o 
   5  -6   7       61.24       65.46      6.29 o 
   6  -6   7      140.09      148.24      9.73 o 
   7  -6   7        1.15       -0.24      2.84 o 
  -5  -5   7        4.92        3.61      7.41 o 
  -4  -5   7      123.91      135.25     12.94 o 
  -3  -5   7       68.34       86.76     14.98 o 
  -2  -5   7       15.73       19.47      4.47 o 
  -1  -5   7      457.07      412.17      7.71 o 
   0  -5   7      385.69      402.71      8.23 o 
   1  -5   7     1026.33     1006.57     24.92 o 
   2  -5   7      273.78      264.86     11.26 o 
   3  -5   7      112.15      104.69      7.09 o 
   4  -5   7       40.76       40.24      3.55 o 
   5  -5   7      707.17      683.29     22.11 o 
   6  -5   7      407.40      394.76     16.31 o 
   7  -5   7       95.97      111.14      9.97 o 
   8  -5   7        0.35       -2.48      3.74 o 
  -6  -4   7       82.33       95.36     12.56 o 
  -5  -4   7       80.94       88.57     10.73 o 
  -4  -4   7       41.06       37.97     11.23 o 
  -3  -4   7      242.64      269.07     22.58 o 
  -2  -4   7      453.75      457.51     11.16 o 
  -1  -4   7      940.91      916.10     17.18 o 
   0  -4   7       95.43       94.62      2.59 o 
   1  -4   7      522.94      536.44     17.01 o 
   2  -4   7     1165.97     1031.51     40.59 o 
   3  -4   7      212.27      210.47      6.79 o 
   4  -4   7      131.92      114.45      6.55 o 
   5  -4   7      189.35      169.79      8.75 o 
   6  -4   7      207.73      197.82     13.46 o 
   7  -4   7      310.51      307.02     16.29 o 
   8  -4   7       15.93       14.48      5.58 o 
  -7  -3   7        4.88        6.77      5.20 o 
  -6  -3   7      120.78      135.61     12.61 o 
  -5  -3   7      204.35      198.02      8.93 o 
  -4  -3   7      178.15      168.08      7.66 o 
  -3  -3   7      473.75      472.02     17.87 o 
  -2  -3   7     1186.17     1230.67     28.78 o 
  -1  -3   7     3080.61     2979.08     56.29 o 
   0  -3   7      193.68      192.82      9.44 o 
   1  -3   7       75.83       68.59      2.87 o 
   2  -3   7     1560.86     1510.25     50.48 o 
   3  -3   7     2390.76     2355.79     69.55 o 
   4  -3   7      827.38      786.63     26.55 o 
   5  -3   7      341.75      305.37     12.67 o 
   6  -3   7       12.85       18.42      4.25 o 
   7  -3   7      112.75      144.05     10.69 o 
   8  -3   7      116.63      147.22     12.98 o 
  -7  -2   7        7.83        4.53      2.10 o 
  -6  -2   7      121.36      115.73     10.22 o 
  -5  -2   7       35.95       40.95      2.71 o 
  -4  -2   7      137.23      143.57      4.22 o 
  -3  -2   7      183.62      193.96      5.31 o 
  -2  -2   7      553.07      559.24     12.74 o 
  -1  -2   7     2301.35     2374.42     42.01 o 
   0  -2   7     2880.89     2651.41     58.67 o 
   1  -2   7      414.56      382.99      8.74 o 
   2  -2   7        1.32        3.78      1.61 o 
   3  -2   7      519.50      538.95     24.61 o 
   4  -2   7     1056.42      993.37     54.96 o 
   5  -2   7      803.98      792.43     40.85 o 
   6  -2   7        6.99       11.36      4.36 o 
   7  -2   7       65.21       74.13      8.06 o 
   8  -2   7       88.91      106.45     10.61 o 
  -8  -1   7      126.98      117.28     11.86 o 
  -7  -1   7       90.31       82.41      8.90 o 
  -6  -1   7       14.99       16.43      3.35 o 
  -5  -1   7      326.28      339.55     11.46 o 
  -4  -1   7     1713.88     1878.47     40.35 o 
  -3  -1   7     1814.14     1903.46     38.02 o 
  -2  -1   7       58.65       60.15      2.56 o 
  -1  -1   7        3.55        6.69      1.44 o 
   0  -1   7     2730.03     2581.27     54.44 o 
   1  -1   7     3269.84     3009.79     80.91 o 
   2  -1   7      583.97      580.55     15.01 o 
   3  -1   7       84.14       82.13      8.04 o 
   4  -1   7      678.72      628.63     36.32 o 
   5  -1   7      371.38      403.79     22.12 o 
   6  -1   7      246.67      276.49     15.45 o 
   7  -1   7        3.17        3.63      3.55 o 
  -8   0   7       61.83       61.98      5.77 o 
  -7   0   7       47.72       55.70      8.77 o 
  -6   0   7      131.24      129.80     11.03 o 
  -5   0   7       12.23       15.36      2.77 o 
  -4   0   7     1100.41     1115.07     29.75 o 
  -3   0   7     1765.90     1799.56     60.33 o 
  -2   0   7     3151.56     3083.07     65.72 o 
  -1   0   7      167.01      172.47      7.52 o 
   0   0   7      101.35      105.37     10.39 o 
   1   0   7     1339.82     1252.87     30.42 o 
   2   0   7     2703.53     2413.00     88.60 o 
   3   0   7     1919.89     1843.17     85.04 o 
   4   0   7        1.77        5.95      3.22 o 
   5   0   7      300.28      307.26     32.77 o 
   6   0   7      391.58      392.18     23.63 o 
   7   0   7      141.46      138.60     11.41 o 
  -8   1   7        4.05        5.21      2.88 o 
  -7   1   7      184.49      192.47      8.13 o 
  -6   1   7      764.87      804.35     24.18 o 
  -5   1   7      508.61      501.81     12.46 o 
  -4   1   7       64.63       60.48      2.82 o 
  -3   1   7      420.43      433.70     10.20 o 
  -2   1   7     1885.11     1881.59     42.72 o 
  -1   1   7     1115.21     1127.65     86.69 o 
   0   1   7      177.72      180.72      6.14 o 
   1   1   7        1.47        4.85      1.73 o 
   2   1   7     1930.75     1809.62     51.82 o 
   3   1   7     1197.77     1243.45     37.84 o 
   4   1   7      406.62      407.53     44.28 o 
   5   1   7        0.01       -1.69      2.19 o 
   6   1   7      120.91      140.35     10.44 o 
   7   1   7      170.45      176.78     11.28 o 
  -8   2   7       10.34       10.18      3.03 o 
  -7   2   7        6.11        9.99      3.05 o 
  -6   2   7      444.18      444.39     11.96 o 
  -5   2   7      697.75      650.13     14.64 o 
  -4   2   7      701.77      678.90     13.55 o 
  -3   2   7      272.66      298.76     24.97 o 
  -2   2   7      654.03      658.95     13.25 o 
  -1   2   7     1644.56     1622.73     57.01 o 
   0   2   7     1428.19     1340.53     33.99 o 
   1   2   7      473.02      435.63     14.41 o 
   2   2   7      141.59      124.25      6.06 o 
   3   2   7      137.35      120.56     10.10 o 
   4   2   7      411.00      412.48     37.09 o 
   5   2   7      143.63      133.74     10.10 o 
   6   2   7        0.83        3.16      2.73 o 
  -8   3   7      178.75      181.30     17.64 o 
  -7   3   7      100.90       93.98      6.33 o 
  -6   3   7       15.56       14.44      2.06 o 
  -5   3   7      199.49      180.98     10.09 o 
  -4   3   7     1404.66     1249.47     51.24 o 
  -3   3   7      845.50      869.06     51.31 o 
  -2   3   7       39.29       47.84      1.83 o 
  -1   3   7      486.42      486.98     18.88 o 
   0   3   7     2339.02     2246.06    119.26 o 
   1   3   7     1322.84     1304.81     38.04 o 
   2   3   7       96.05       86.57      6.49 o 
   3   3   7      135.40      128.25      6.81 o 
   4   3   7      629.74      663.48     28.97 o 
   5   3   7      159.63      159.28     14.17 o 
   6   3   7       59.92       36.38     25.17 o 
  -8   4   7       80.11      115.21     15.10 o 
  -7   4   7       39.77       33.86      9.13 o 
  -6   4   7       82.49       88.33     10.83 o 
  -5   4   7      123.37      118.11     11.21 o 
  -4   4   7      593.29      533.14     25.41 o 
  -3   4   7      366.56      372.23     14.50 o 
  -2   4   7      776.15      806.14     16.52 o 
  -1   4   7        1.46        2.47      2.42 o 
   0   4   7      679.62      629.99     24.65 o 
   1   4   7      895.43      801.73     32.30 o 
   2   4   7      650.29      565.50     19.61 o 
   3   4   7       37.79       35.49      4.30 o 
   4   4   7       58.61       77.11      6.64 o 
   5   4   7       80.84       81.69      6.99 o 
  -8   5   7        6.43        6.48      6.39 o 
  -7   5   7      133.43      139.45     16.08 o 
  -6   5   7      234.67      251.00     19.76 o 
  -5   5   7        3.69        4.39      4.16 o 
  -4   5   7        3.81        7.12      4.25 o 
  -3   5   7      149.63      142.73     12.64 o 
  -2   5   7      792.83      781.35     25.98 o 
  -1   5   7      338.89      354.65      9.30 o 
   0   5   7       21.28       23.06      4.49 o 
   1   5   7       73.34       77.53     10.88 o 
   2   5   7      560.82      529.25     44.79 o 
   3   5   7      146.31      137.39     10.22 o 
   4   5   7       92.29       86.62      6.89 o 
  -8   6   7        1.21        0.12      4.04 o 
  -7   6   7      130.87      131.55     26.93 o 
  -6   6   7      240.29      248.06     21.30 o 
  -5   6   7      176.47      207.98     17.48 o 
  -4   6   7      128.01      144.82     13.34 o 
  -3   6   7      757.61      741.54     24.88 o 
  -2   6   7      549.26      518.75     24.00 o 
  -1   6   7      612.14      611.67     17.50 o 
   0   6   7      321.08      321.31     12.11 o 
   1   6   7        1.56        1.57      2.45 o 
   2   6   7      139.37      151.49     10.47 o 
   3   6   7      104.09      114.38     14.58 o 
  -8   7   7        0.59        2.40      6.15 o 
  -7   7   7        0.10        1.02      4.82 o 
  -6   7   7       38.81       40.51     16.69 o 
  -5   7   7      263.66      298.97     23.44 o 
  -4   7   7      201.17      223.95     12.14 o 
  -3   7   7       64.46       61.76      6.30 o 
  -2   7   7        0.81        2.44      1.34 o 
  -1   7   7      312.48      318.97     12.62 o 
   0   7   7      243.91      231.18     10.31 o 
   1   7   7        4.02        4.58      2.41 o 
   2   7   7       29.59       20.23      4.92 o 
  -7   8   7       45.72       78.17     16.05 o 
  -6   8   7        9.90       16.93      8.67 o 
  -5   8   7       72.37       77.86     13.13 o 
  -4   8   7       95.30      105.18     11.17 o 
  -3   8   7      379.43      415.63     18.11 o 
  -2   8   7       33.27       33.35      3.36 o 
  -1   8   7        4.45        5.32      2.84 o 
   0   8   7       87.89      101.01      6.96 o 
   1   8   7      151.67      140.31      9.79 o 
  -6   9   7       28.95       38.73     11.99 o 
  -5   9   7        0.59        0.62      2.75 o 
  -4   9   7       32.97       32.46      7.29 o 
  -3   9   7      124.86      138.92     11.88 o 
  -2   9   7       54.19       61.03      8.39 o 
  -1   9   7       15.42       16.01      4.06 o 
   0  -9   8       55.20       72.66      8.97 o 
   1  -9   8      111.89      135.70     26.83 o 
   2  -9   8       20.68       25.86      8.81 o 
   3  -9   8       11.02        9.46      2.26 o 
   4  -9   8        4.20        6.02      2.78 o 
   5  -9   8       57.15       46.48     15.84 o 
  -2  -8   8       16.02       15.91      7.00 o 
  -1  -8   8        0.03        3.18      4.44 o 
   0  -8   8       22.14       19.81      5.09 o 
   1  -8   8      297.70      294.59     26.82 o 
   2  -8   8       97.96      102.67      4.92 o 
   3  -8   8        7.43        7.48      2.06 o 
   4  -8   8       60.70       62.92      5.20 o 
   5  -8   8      186.14      217.55     11.00 o 
   6  -8   8       43.96        1.58      3.45 o 
  -3  -7   8        3.35        4.49      4.77 o 
  -2  -7   8       11.55       22.30     11.02 o 
  -1  -7   8      110.09      134.21     15.03 o 
   0  -7   8        5.85        6.17      1.56 o 
   1  -7   8        5.30        6.49      1.67 o 
   2  -7   8       23.39       23.18      2.35 o 
   3  -7   8      299.23      323.28     14.31 o 
   4  -7   8       33.95       33.26      3.72 o 
   5  -7   8       82.45       89.02      7.17 o 
   6  -7   8      102.66      121.30     13.59 o 
   7  -7   8       11.02       15.61      5.13 o 
  -4  -6   8        1.63        4.58      4.63 o 
  -3  -6   8       38.26       43.67     13.37 o 
  -2  -6   8      204.79      205.13     23.10 o 
  -1  -6   8      351.07      356.99     17.77 o 
   0  -6   8      127.56      131.43      3.09 o 
   1  -6   8        0.04       -0.44      1.10 o 
   2  -6   8      117.10      107.58      5.47 o 
   3  -6   8      646.29      610.89     18.51 o 
   4  -6   8       69.10       77.53      4.88 o 
   5  -6   8       86.40       97.61     17.71 o 
   6  -6   8      146.08      157.15      9.35 o 
   7  -6   8      271.32      316.49     18.26 o 
  -5  -5   8       88.34      107.33     13.06 o 
  -4  -5   8       84.73      106.64     11.56 o 
  -3  -5   8       13.97       17.52      5.34 o 
  -2  -5   8      344.06      329.35     13.37 o 
  -1  -5   8       39.89       36.96      3.78 o 
   0  -5   8      124.15      123.53      3.18 o 
   1  -5   8       88.06       92.41      3.48 o 
   2  -5   8       72.26       71.98      4.34 o 
   3  -5   8      541.95      519.20     14.29 o 
   4  -5   8      652.60      596.69     23.67 o 
   5  -5   8      189.38      198.33     10.40 o 
   6  -5   8        0.24        0.64      2.97 o 
   7  -5   8       93.46      100.52     12.20 o 
  -6  -4   8        0.01       -3.21      7.29 o 
  -5  -4   8       23.57       35.36      7.50 o 
  -4  -4   8      174.10      216.88     22.89 o 
  -3  -4   8      466.53      424.07     28.98 o 
  -2  -4   8      143.30      135.22      3.50 o 
  -1  -4   8      155.90      150.92      3.28 o 
   0  -4   8      590.39      579.44     11.91 o 
   1  -4   8     1893.96     1855.59     57.34 o 
   2  -4   8      176.71      179.56      6.29 o 
   3  -4   8      184.99      179.06      7.71 o 
   4  -4   8     1065.06     1006.26     65.06 o 
   5  -4   8      677.12      649.85     24.26 o 
   6  -4   8      229.95      233.17     12.63 o 
   7  -4   8        0.45       -2.96      3.44 o 
  -6  -3   8       40.00       50.96      8.55 o 
  -5  -3   8        7.08        3.75      1.13 o 
  -4  -3   8      515.83      533.60     12.29 o 
  -3  -3   8       11.61       10.49      1.32 o 
  -2  -3   8      122.08      114.64      3.63 o 
  -1  -3   8       54.76       52.85      2.30 o 
   0  -3   8      155.22      151.83      4.96 o 
   1  -3   8     2373.44     2261.60     49.47 o 
   2  -3   8     1289.53     1279.18     29.75 o 
   3  -3   8      453.21      475.93     16.75 o 
   4  -3   8      197.89      192.74      9.22 o 
   5  -3   8      238.21      262.02     12.17 o 
   6  -3   8      252.25      266.04     17.86 o 
   7  -3   8      137.77      160.25     12.25 o 
  -7  -2   8       69.67       93.48     10.80 o 
  -6  -2   8      144.15      154.36      8.57 o 
  -5  -2   8       32.73       31.51      2.69 o 
  -4  -2   8       20.66       28.86      2.35 o 
  -3  -2   8      151.44      164.61      4.12 o 
  -2  -2   8     2138.44     2101.76     49.26 o 
  -1  -2   8     1720.25     1730.13     65.69 o 
   0  -2   8      182.29      192.43      5.88 o 
   1  -2   8      125.90      144.49      4.76 o 
   2  -2   8     2898.49     2656.31     74.77 o 
   3  -2   8     2062.08     2097.46     75.84 o 
   4  -2   8      286.85      287.59     17.43 o 
   5  -2   8       34.22       40.64      6.27 o 
   6  -2   8      164.08      162.46     10.71 o 
   7  -2   8       81.96      108.06     11.73 o 
  -7  -1   8       19.77       18.80      5.38 o 
  -6  -1   8      327.73      349.94     22.47 o 
  -5  -1   8       54.83       59.94      3.38 o 
  -4  -1   8      244.29      234.66      7.57 o 
  -3  -1   8       63.45       66.75      3.03 o 
  -2  -1   8      473.53      464.38     14.99 o 
  -1  -1   8     1498.72     1499.55     30.75 o 
   0  -1   8     2538.38     2414.87     52.00 o 
   1  -1   8      257.36      249.68      7.89 o 
   2  -1   8     2167.53     1990.62     54.26 o 
   3  -1   8      893.59      855.09     27.66 o 
   4  -1   8     1303.58     1303.42     85.49 o 
   5  -1   8      145.99      148.10      9.28 o 
   6  -1   8       53.78       61.85      8.58 o 
   7  -1   8      110.99      111.65     12.29 o 
  -8   0   8       29.76       29.24      4.43 o 
  -7   0   8       21.76       13.50      3.54 o 
  -6   0   8        2.55        7.23      2.13 o 
  -5   0   8      248.54      257.41      8.05 o 
  -4   0   8     1033.64     1033.11     34.29 o 
  -3   0   8       53.43       54.90      2.11 o 
  -2   0   8      610.98      609.47     18.62 o 
  -1   0   8      216.83      177.98      7.69 o 
   0   0   8     2295.51     2084.64     57.55 o 
   1   0   8     1891.57     1831.72     51.20 o 
   2   0   8      373.18      342.67     11.39 o 
   3   0   8        8.60       11.70      3.56 o 
   4   0   8      696.21      717.18     36.66 o 
   5   0   8      115.55      126.52      8.69 o 
   6   0   8       28.22       32.07      5.42 o 
   7   0   8        0.02        1.79      3.75 o 
  -8   1   8      102.24      103.54      6.91 o 
  -7   1   8       73.92       79.04      6.68 o 
  -6   1   8        3.23        4.54      2.32 o 
  -5   1   8       77.64       78.04      3.63 o 
  -4   1   8      690.76      710.52     15.40 o 
  -3   1   8     1655.53     1714.51     59.67 o 
  -2   1   8     1715.41     1718.50     42.06 o 
  -1   1   8      685.86      641.29     20.66 o 
   0   1   8     1479.66     1446.67     37.43 o 
   1   1   8     1962.95     1903.85     54.93 o 
   2   1   8     1524.44     1390.78     38.23 o 
   3   1   8        7.82        9.27      2.83 o 
   4   1   8      207.81      209.18     24.84 o 
   5   1   8      272.99      260.81     14.82 o 
   6   1   8      144.67      149.70     10.14 o 
  -8   2   8        0.09       -0.09      1.88 o 
  -7   2   8       47.66       53.93      4.83 o 
  -6   2   8      170.53      164.25      7.99 o 
  -5   2   8       26.10       27.54      2.90 o 
  -4   2   8       13.07       12.23      6.51 o 
  -3   2   8      613.17      626.11     45.48 o 
  -2   2   8      856.53      830.16     19.83 o 
  -1   2   8     1369.07     1425.51     62.28 o 
   0   2   8      104.39       81.33      4.99 o 
   1   2   8      705.60      674.12     21.22 o 
   2   2   8     1035.81      982.82     27.84 o 
   3   2   8        4.45        5.97      3.41 o 
   4   2   8        1.47        4.17      3.42 o 
   5   2   8      159.57      160.22     11.38 o 
   6   2   8       97.01       89.81     51.26 o 
  -8   3   8       17.66       17.83      7.24 o 
  -7   3   8       59.46       50.01      7.88 o 
  -6   3   8      408.19      357.39     40.56 o 
  -5   3   8      250.92      279.88     16.91 o 
  -4   3   8      893.82      878.55     49.03 o 
  -3   3   8       63.24       53.73      5.39 o 
  -2   3   8      641.14      654.98     15.02 o 
  -1   3   8     2219.14     2128.64     83.94 o 
   0   3   8      554.36      491.09     28.10 o 
   1   3   8        0.22        1.93      2.86 o 
   2   3   8      577.37      534.94     23.21 o 
   3   3   8     1004.78      910.75     28.69 o 
   4   3   8      194.25      203.17     16.02 o 
   5   3   8        0.89        1.38      2.47 o 
  -8   4   8        0.34        7.27      6.15 o 
  -7   4   8       20.28       19.33      7.41 o 
  -6   4   8      114.51      118.96     12.94 o 
  -5   4   8      104.15      101.96     10.90 o 
  -4   4   8      153.58      144.98     18.47 o 
  -3   4   8       10.52        8.20      2.68 o 
  -2   4   8      440.36      401.38     26.97 o 
  -1   4   8      561.93      575.88     24.48 o 
   0   4   8     1252.20     1142.78     56.35 o 
   1   4   8       56.20       55.92     11.55 o 
   2   4   8       26.30       22.39      4.57 o 
   3   4   8      373.01      359.38     16.72 o 
   4   4   8      182.11      196.28     16.63 o 
   5   4   8       66.71       30.72     26.75 o 
  -8   5   8       76.61       83.96     24.12 o 
  -7   5   8       71.49      101.41     14.86 o 
  -6   5   8       42.37       51.00     10.04 o 
  -5   5   8      258.48      275.72     20.14 o 
  -4   5   8      222.04      209.55     12.51 o 
  -3   5   8      421.26      434.62     37.60 o 
  -2   5   8       87.73      101.29      8.69 o 
  -1   5   8      138.06      144.58     16.43 o 
   0   5   8      462.49      434.55     27.66 o 
   1   5   8      253.00      239.94     13.68 o 
   2   5   8       70.16       64.93      5.61 o 
   3   5   8        5.68        3.45      2.78 o 
   4   5   8      135.65      167.25     17.56 o 
  -8   6   8       38.60       52.90     13.72 o 
  -7   6   8       54.70       84.89     14.79 o 
  -6   6   8       54.39       68.81     12.35 o 
  -5   6   8        2.55       -2.16      7.00 o 
  -4   6   8      251.03      252.67     12.91 o 
  -3   6   8      857.75      827.01     32.66 o 
  -2   6   8      495.19      484.71     22.40 o 
  -1   6   8        0.12       -0.34      1.15 o 
   0   6   8       68.63       67.59      4.78 o 
   1   6   8      657.70      623.58     28.40 o 
   2   6   8      232.36      223.82     14.27 o 
   3   6   8       31.38       31.68      6.17 o 
  -7   7   8       25.53       35.26     11.92 o 
  -6   7   8       41.20       51.17     11.73 o 
  -5   7   8       86.03      103.62      9.50 o 
  -4   7   8        0.81        0.25      2.11 o 
  -3   7   8       81.05       89.88      9.14 o 
  -2   7   8      225.46      224.16      9.76 o 
  -1   7   8      220.79      222.11      9.08 o 
   0   7   8        2.51        2.05      2.18 o 
   1   7   8       51.44       40.91     10.95 o 
   2   7   8       98.88      120.22     17.12 o 
  -6   8   8       45.88       64.80     14.25 o 
  -5   8   8       52.51       66.18     11.71 o 
  -4   8   8       47.73       66.81      7.89 o 
  -3   8   8        0.00       -0.02      2.67 o 
  -2   8   8      117.95      121.24      8.98 o 
  -1   8   8      272.24      277.95     12.25 o 
   0   8   8       84.89       76.90      6.70 o 
  -5   9   8       95.69       98.16     10.81 o 
  -4   9   8      150.73      177.27     13.62 o 
  -3   9   8       31.26       32.23      6.05 o 
  -2   9   8        0.89        1.48      2.67 o 
   1  -9   9        0.27       -2.16      5.32 o 
   2  -9   9       17.49       18.95      8.60 o 
   3  -9   9      339.48      339.55     17.98 o 
   4  -9   9       38.08       42.04      4.43 o 
  -1  -8   9       13.36       13.17      4.97 o 
   0  -8   9      146.05      159.84     12.34 o 
   1  -8   9      148.44      147.97     21.68 o 
   2  -8   9       25.20       25.95      4.10 o 
   3  -8   9       84.16       83.10      6.34 o 
   4  -8   9       89.76      103.33      6.74 o 
   5  -8   9       76.40       88.00      7.36 o 
   6  -8   9        0.00        0.98      3.29 o 
  -3  -7   9        1.62       -2.09      6.84 o 
  -2  -7   9        8.04        4.01      4.35 o 
  -1  -7   9       38.94       42.44      6.41 o 
   0  -7   9      145.05      144.15     11.39 o 
   1  -7   9      451.82      485.06     13.88 o 
   2  -7   9       42.31       48.52      3.43 o 
   3  -7   9        2.11        1.66      2.37 o 
   4  -7   9      336.34      361.65     13.14 o 
   5  -7   9      154.52      174.36      9.51 o 
   6  -7   9       47.53       45.71     18.88 o 
  -4  -6   9       32.23       28.04      7.79 o 
  -3  -6   9       97.87       92.03     11.14 o 
  -2  -6   9      373.23      386.07     20.33 o 
  -1  -6   9       31.59       29.03      1.72 o 
   0  -6   9      118.76      124.60      5.14 o 
   1  -6   9      322.77      309.10      7.88 o 
   2  -6   9      347.70      336.84     11.22 o 
   3  -6   9       89.51       89.92      5.77 o 
   4  -6   9       89.56      104.42      6.28 o 
   5  -6   9      126.25      137.93      7.97 o 
   6  -6   9       97.74      121.13     14.51 o 
   7  -6   9        4.89        6.96      4.72 o 
  -5  -5   9       14.90        6.53      5.13 o 
  -4  -5   9        9.97       12.54      8.60 o 
  -3  -5   9      108.75      125.47     11.25 o 
  -2  -5   9      395.17      375.36     11.19 o 
  -1  -5   9      881.97      833.54     19.12 o 
   0  -5   9      195.55      194.50      5.26 o 
   1  -5   9      404.79      393.48     10.56 o 
   2  -5   9     1109.53     1084.63     28.21 o 
   3  -5   9      485.04      451.19     15.39 o 
   4  -5   9      149.06      157.78      7.47 o 
   5  -5   9       41.86       50.18     11.77 o 
   6  -5   9       28.80       31.25      9.67 o 
   7  -5   9       55.70       64.05     10.56 o 
  -6  -4   9       11.03        8.57      9.05 o 
  -5  -4   9       10.48       16.65      5.75 o 
  -4  -4   9       86.35       71.95      7.97 o 
  -3  -4   9       14.14        9.29      1.03 o 
  -2  -4   9      441.74      439.77     14.04 o 
  -1  -4   9      977.26      893.48     16.87 o 
   0  -4   9      517.37      508.70     14.09 o 
   1  -4   9      124.20      112.19      4.85 o 
   2  -4   9      216.13      218.64      7.56 o 
   3  -4   9      846.42      818.15     28.33 o 
   4  -4   9      368.82      361.12     22.06 o 
   5  -4   9       14.37       11.93      3.79 o 
   6  -4   9       42.61       45.55      6.41 o 
   7  -4   9       65.04       95.66     12.89 o 
  -6  -3   9       35.49       43.00      7.93 o 
  -5  -3   9      157.96      154.17     13.23 o 
  -4  -3   9      482.36      475.79     10.29 o 
  -3  -3   9      530.95      526.55     10.59 o 
  -2  -3   9      154.09      139.83      5.54 o 
  -1  -3   9      530.84      503.42     11.87 o 
   0  -3   9     1397.40     1279.05     29.60 o 
   1  -3   9     1026.07      915.25     21.31 o 
   2  -3   9       38.64       36.26      3.64 o 
   3  -3   9       13.35       13.61      3.71 o 
   4  -3   9      237.60      228.25     14.09 o 
   5  -3   9      126.62      149.16     11.31 o 
   6  -3   9        3.85        4.47      3.84 o 
   7  -3   9       13.76       14.16      6.25 o 
  -7  -2   9       27.91       20.33      6.22 o 
  -6  -2   9        6.33        4.95      1.85 o 
  -5  -2   9       21.25       26.67      2.69 o 
  -4  -2   9      746.79      787.69     22.12 o 
  -3  -2   9      597.08      568.57     10.81 o 
  -2  -2   9      825.59      772.99     20.81 o 
  -1  -2   9        1.86        2.40      1.31 o 
   0  -2   9      770.66      725.71     16.27 o 
   1  -2   9     1893.34     1823.61     40.38 o 
   2  -2   9     1124.48     1073.32     32.35 o 
   3  -2   9        0.97        3.47      2.31 o 
   4  -2   9      366.63      364.58     16.91 o 
   5  -2   9      418.45      441.09     18.34 o 
   6  -2   9      164.86      181.74     14.89 o 
   7  -2   9       69.53       90.66     12.18 o 
  -7  -1   9       98.69      111.93     11.58 o 
  -6  -1   9      143.91      151.42      6.46 o 
  -5  -1   9      303.70      283.70     17.15 o 
  -4  -1   9       57.84       47.97      3.54 o 
  -3  -1   9      584.11      585.02     11.62 o 
  -2  -1   9      883.47      835.45     22.37 o 
  -1  -1   9      175.00      152.21      4.98 o 
   0  -1   9      188.34      199.41      5.85 o 
   1  -1   9      252.04      246.37      8.50 o 
   2  -1   9      940.55      871.49     27.40 o 
   3  -1   9      118.19      126.65     10.09 o 
   4  -1   9       11.08        6.17      3.91 o 
   5  -1   9      128.75      136.66      9.81 o 
   6  -1   9      221.57      250.22     14.07 o 
   7  -1   9       27.51       32.83      6.43 o 
  -7   0   9        7.84       10.12      3.21 o 
  -6   0   9      377.40      415.93     24.17 o 
  -5   0   9      220.46      220.69      8.13 o 
  -4   0   9       54.70       50.59      3.85 o 
  -3   0   9      197.96      188.77      9.07 o 
  -2   0   9      829.36      796.32     20.57 o 
  -1   0   9     1980.69     1938.79     89.37 o 
   0   0   9      497.89      457.57     13.22 o 
   1   0   9      470.92      395.98     12.27 o 
   2   0   9      343.96      303.65     11.11 o 
   3   0   9      422.71      406.94     23.19 o 
   4   0   9       96.71      112.68      8.07 o 
   5   0   9       40.58       54.09      7.96 o 
   6   0   9       29.29       30.18      5.66 o 
  -8   1   9       22.83       19.94      4.73 o 
  -7   1   9       40.54       36.80      4.17 o 
  -6   1   9        0.28        0.27      1.30 o 
  -5   1   9      238.35      231.83     13.73 o 
  -4   1   9      762.17      775.90     23.99 o 
  -3   1   9      248.66      253.38      7.42 o 
  -2   1   9      675.65      700.18     16.10 o 
  -1   1   9     1196.45     1189.26     52.31 o 
   0   1   9     1044.20     1010.55     34.11 o 
   1   1   9       50.41       63.43      9.97 o 
   2   1   9      488.35      411.53     14.05 o 
   3   1   9     1310.77     1280.67     40.33 o 
   4   1   9      450.22      494.25     48.15 o 
   5   1   9       35.68       46.84      6.17 o 
   6   1   9        6.37        5.82      7.53 o 
  -8   2   9       56.32       83.06     12.01 o 
  -7   2   9       18.13       10.97      3.15 o 
  -6   2   9        0.40        0.41      1.34 o 
  -5   2   9       59.09       40.20      6.54 o 
  -4   2   9      448.67      463.29     29.88 o 
  -3   2   9      612.00      630.02     12.35 o 
  -2   2   9       90.63       98.40      4.81 o 
  -1   2   9      751.57      699.14     27.95 o 
   0   2   9     1415.62     1244.07     34.57 o 
   1   2   9     1392.12     1303.77     42.24 o 
   2   2   9        0.41        6.31      2.67 o 
   3   2   9        0.57       -0.80      2.01 o 
   4   2   9      243.51      293.64     20.27 o 
   5   2   9      168.74      188.76     12.80 o 
   6   2   9       39.87       18.49     18.53 o 
  -8   3   9        2.22        8.19      6.08 o 
  -7   3   9       49.33       51.57      9.71 o 
  -6   3   9       48.11       48.99     14.08 o 
  -5   3   9        5.33        6.39      4.20 o 
  -4   3   9      457.41      435.50     22.46 o 
  -3   3   9      175.66      183.17     15.98 o 
  -2   3   9      505.36      534.41     12.86 o 
  -1   3   9        3.69        3.80      3.04 o 
   0   3   9      518.64      438.44     42.62 o 
   1   3   9      861.32      800.94     24.49 o 
   2   3   9      500.47      479.49     16.84 o 
   3   3   9      112.78      116.73      9.91 o 
   4   3   9       28.94       30.38     19.40 o 
   5   3   9       97.28      110.42      9.53 o 
  -8   4   9        7.27        8.67      6.67 o 
  -7   4   9       79.02       86.76     13.25 o 
  -6   4   9      259.09      302.89     22.56 o 
  -5   4   9       96.22      119.01     12.47 o 
  -4   4   9       92.52       77.91     14.83 o 
  -3   4   9     1125.76     1074.63     75.97 o 
  -2   4   9     1518.07     1549.48     65.20 o 
  -1   4   9      407.52      428.16     21.01 o 
   0   4   9       17.31        9.28      3.78 o 
   1   4   9       82.40       72.03      5.78 o 
   2   4   9      443.70      429.19     16.32 o 
   3   4   9       96.14      109.88     10.05 o 
   4   4   9       42.97       22.43     20.78 o 
  -8   5   9        6.88        3.51      6.03 o 
  -7   5   9        5.47        5.44      6.03 o 
  -6   5   9      252.89      300.16     24.20 o 
  -5   5   9      115.52      126.00      9.59 o 
  -4   5   9      260.12      279.32     16.23 o 
  -3   5   9       84.20       77.65     11.03 o 
  -2   5   9      512.30      451.99     25.82 o 
  -1   5   9      642.67      619.76     28.94 o 
   0   5   9      164.59      169.73     11.78 o 
   1   5   9        0.95        4.89      3.54 o 
   2   5   9      111.18      107.09     11.33 o 
   3   5   9      130.03      123.24      8.61 o 
  -7   6   9       19.61       33.39     10.97 o 
  -6   6   9        0.61       -7.15     10.38 o 
  -5   6   9      166.33      185.92     12.21 o 
  -4   6   9      574.93      603.92     24.28 o 
  -3   6   9       72.63       74.30      8.57 o 
  -2   6   9        7.34        4.57      1.77 o 
  -1   6   9      198.34      202.31      8.38 o 
   0   6   9      363.65      349.93     19.26 o 
   1   6   9      101.43      102.03     10.12 o 
   2   6   9        5.10        4.68      3.89 o 
  -7   7   9       30.72       42.95     13.04 o 
  -6   7   9        0.68        2.94      9.24 o 
  -5   7   9      145.01      162.62     18.97 o 
  -4   7   9      203.94      225.41     16.56 o 
  -3   7   9      190.51      198.51     11.81 o 
  -2   7   9       89.03       93.36      7.67 o 
  -1   7   9       14.33       14.86      3.19 o 
   0   7   9       94.25       96.36      6.64 o 
   1   7   9       57.57       66.46      8.71 o 
  -6   8   9       45.98       55.79      9.08 o 
  -5   8   9        2.13        4.78      4.18 o 
  -4   8   9        8.44        4.94      3.74 o 
  -3   8   9      150.84      148.39     11.04 o 
  -2   8   9       74.26       82.74      8.01 o 
  -1   8   9        3.87        5.78      4.01 o 
   0   8   9        2.71        1.35      2.78 o 
   2  -9  10       56.30       89.68     15.67 o 
   3  -9  10        9.24        8.66      2.49 o 
  -1  -8  10       54.91       61.88      9.04 o 
   0  -8  10        0.01       -0.95      7.34 o 
   1  -8  10       74.89       94.10     14.98 o 
   2  -8  10       94.37       98.62      8.35 o 
   3  -8  10      127.04      129.00      7.71 o 
   4  -8  10       15.09       14.28      5.45 o 
   5  -8  10        9.17        5.50      3.32 o 
  -2  -7  10       80.41       80.38     11.82 o 
  -1  -7  10      148.02      169.02     16.24 o 
   0  -7  10       44.03       51.23      5.98 o 
   1  -7  10       60.25       61.07      5.09 o 
   2  -7  10      178.26      173.40     12.72 o 
   3  -7  10      212.64      217.59      9.72 o 
   4  -7  10      114.96      120.64      8.05 o 
   5  -7  10       36.44       25.92     22.04 o 
   6  -7  10        1.35        2.94      3.37 o 
  -4  -6  10      117.65      138.74     23.15 o 
  -3  -6  10      119.19      117.27     12.63 o 
  -2  -6  10       11.91       13.31      4.26 o 
  -1  -6  10      320.77      313.34     10.89 o 
   0  -6  10      268.50      272.78     10.08 o 
   1  -6  10      410.76      398.28     10.49 o 
   2  -6  10       32.32       32.68      3.47 o 
   3  -6  10      208.92      207.69     11.37 o 
   4  -6  10      223.58      237.70     10.26 o 
   5  -6  10      152.23      168.79     11.01 o 
   6  -6  10       45.48       61.22     12.90 o 
  -4  -5  10       93.25      107.71     11.56 o 
  -3  -5  10      138.25      142.09     12.32 o 
  -2  -5  10       30.29       33.56      2.34 o 
  -1  -5  10       62.23       64.59      4.39 o 
   0  -5  10      699.29      710.74     19.67 o 
   1  -5  10      747.59      732.74     24.47 o 
   2  -5  10      126.32      129.65      7.70 o 
   3  -5  10        5.16        8.05      2.75 o 
   4  -5  10       14.51       18.43      3.79 o 
   5  -5  10      321.67      350.55     19.00 o 
   6  -5  10      142.77      193.27     16.22 o 
   7  -5  10        9.42       12.54      5.75 o 
  -5  -4  10        6.42        6.72      7.29 o 
  -4  -4  10       99.20      105.76     10.26 o 
  -3  -4  10      489.69      445.47     22.23 o 
  -2  -4  10      412.73      377.06     16.25 o 
  -1  -4  10      489.19      441.32     13.16 o 
   0  -4  10        1.32        3.50      1.35 o 
   1  -4  10      657.54      671.86     18.45 o 
   2  -4  10      600.88      572.53     14.68 o 
   3  -4  10      599.51      547.36     20.04 o 
   4  -4  10       10.02        8.72      4.09 o 
   5  -4  10        0.87        0.21      2.72 o 
   6  -4  10       80.06       90.89      9.31 o 
   7  -4  10       61.11       74.27     10.40 o 
  -6  -3  10      100.73      107.54     11.49 o 
  -5  -3  10      171.28      151.18     10.07 o 
  -4  -3  10        2.46        0.87      1.36 o 
  -3  -3  10       88.06       91.94      3.77 o 
  -2  -3  10     1284.01     1299.50     32.03 o 
  -1  -3  10      612.42      531.83     11.52 o 
   0  -3  10      108.48       98.08      4.19 o 
   1  -3  10      177.96      163.44      6.01 o 
   2  -3  10      290.71      273.77     11.31 o 
   3  -3  10     1367.81     1352.76     91.10 o 
   4  -3  10      168.79      180.13     10.34 o 
   5  -3  10       28.91       29.41      5.48 o 
   6  -3  10       91.90       90.47      9.26 o 
   7  -3  10       96.06      117.33     12.37 o 
  -6  -2  10       90.97       92.53      6.01 o 
  -5  -2  10      284.68      289.69     12.32 o 
  -4  -2  10      126.34      122.78      4.35 o 
  -3  -2  10      301.14      288.67      7.42 o 
  -2  -2  10      243.97      261.54     10.74 o 
  -1  -2  10      620.38      618.92     14.44 o 
   0  -2  10      929.40      831.00     21.89 o 
   1  -2  10      582.78      559.91     14.84 o 
   2  -2  10       19.25       14.01      3.82 o 
   3  -2  10        8.07        9.79      3.18 o 
   4  -2  10      216.88      229.47     12.92 o 
   5  -2  10      144.93      172.15     11.82 o 
   6  -2  10        6.17        9.85      4.57 o 
   7  -2  10      113.07      118.12     12.23 o 
  -7  -1  10       13.27       10.64      2.69 o 
  -6  -1  10        0.19       -0.04      1.41 o 
  -5  -1  10      132.31      157.42      9.98 o 
  -4  -1  10     1842.66     1892.73     46.59 o 
  -3  -1  10      348.58      334.06      7.03 o 
  -2  -1  10       11.06       17.19      2.40 o 
  -1  -1  10      831.33      794.26     16.88 o 
   0  -1  10      878.65      854.52     21.77 o 
   1  -1  10     1624.02     1516.38     45.10 o 
   2  -1  10        0.37        3.95      3.95 o 
   3  -1  10        0.17        2.04      2.29 o 
   4  -1  10      486.63      494.16     39.55 o 
   5  -1  10      198.25      233.63     16.67 o 
   6  -1  10       81.00       95.70     11.16 o 
  -7   0  10       89.75       92.32      5.71 o 
  -6   0  10       34.14       27.78      3.17 o 
  -5   0  10       15.59       14.77      2.56 o 
  -4   0  10      424.51      465.44     12.96 o 
  -3   0  10      307.88      305.50      8.70 o 
  -2   0  10     1392.70     1309.01     45.87 o 
  -1   0  10       32.25       25.85      2.74 o 
   0   0  10      656.75      627.64     20.70 o 
   1   0  10      130.84      121.46      7.62 o 
   2   0  10      107.48      100.35      7.62 o 
   3   0  10       32.76       32.70      5.74 o 
   4   0  10      116.18      129.34      9.79 o 
   5   0  10      298.07      328.00     20.57 o 
   6   0  10       79.35       74.94     14.36 o 
  -7   1  10      153.53      159.39      7.85 o 
  -6   1  10      568.53      592.94     25.16 o 
  -5   1  10      284.45      286.95     12.39 o 
  -4   1  10        0.69       -0.34      1.45 o 
  -3   1  10      445.13      431.55     22.98 o 
  -2   1  10     1038.85     1025.94     46.68 o 
  -1   1  10      895.43      895.03     26.32 o 
   0   1  10       93.51       87.47      5.67 o 
   1   1  10       84.30       67.55      6.69 o 
   2   1  10     1504.68     1388.69     53.81 o 
   3   1  10      449.47      450.01     18.00 o 
   4   1  10       73.40       88.70     10.18 o 
   5   1  10        2.07        2.83      3.86 o 
   6   1  10      143.01      194.28     21.89 o 
  -8   2  10        1.46       -0.93      3.94 o 
  -7   2  10       19.58       30.27      7.91 o 
  -6   2  10      192.47      207.76      9.13 o 
  -5   2  10       81.78      101.27     11.25 o 
  -4   2  10       26.94       28.61      6.52 o 
  -3   2  10      554.11      515.03     13.15 o 
  -2   2  10      776.21      727.00     18.96 o 
  -1   2  10      377.86      390.01     18.62 o 
   0   2  10       93.65       95.26      9.78 o 
   1   2  10        0.25       -1.07      1.92 o 
   2   2  10      296.93      258.84     11.83 o 
   3   2  10      423.58      438.96     18.07 o 
   4   2  10      385.93      421.29     19.39 o 
   5   2  10        8.55        7.55      5.94 o 
  -8   3  10      209.12      251.67     23.65 o 
  -7   3  10       70.16       65.23     11.37 o 
  -6   3  10       94.52      109.58      8.71 o 
  -5   3  10      231.27      247.70     14.45 o 
  -4   3  10      581.55      591.07     23.84 o 
  -3   3  10      104.26      113.20      8.68 o 
  -2   3  10        1.91        1.51      1.69 o 
  -1   3  10      232.83      208.67     19.87 o 
   0   3  10      384.44      338.98     16.88 o 
   1   3  10      113.22      117.53      7.55 o 
   2   3  10        6.61        8.79      3.30 o 
   3   3  10       57.42       65.05     11.14 o 
   4   3  10      268.26      315.00     16.41 o 
  -8   4  10       33.16       37.90     11.11 o 
  -7   4  10       63.96       77.46     21.35 o 
  -6   4  10       35.39       41.95      6.42 o 
  -5   4  10      281.34      284.79     17.20 o 
  -4   4  10     1163.49     1157.23     52.99 o 
  -3   4  10      262.50      242.20     24.28 o 
  -2   4  10       43.40       55.00      2.47 o 
  -1   4  10      105.22       97.09     14.51 o 
   0   4  10      703.91      590.98     27.47 o 
   1   4  10      616.92      558.06     19.98 o 
   2   4  10      346.33      327.57     14.90 o 
   3   4  10        0.00       -0.16      3.30 o 
   4   4  10       47.23       72.35     10.32 o 
  -7   5  10       69.35       87.12     15.01 o 
  -6   5  10       72.32       81.51      8.85 o 
  -5   5  10        1.23        2.09      4.93 o 
  -4   5  10        5.54        7.32      4.53 o 
  -3   5  10      149.20      146.45     11.09 o 
  -2   5  10      242.88      237.48      7.22 o 
  -1   5  10        3.56        3.61      3.56 o 
   0   5  10       24.10       18.31      8.64 o 
   1   5  10       75.25       83.56      9.52 o 
   2   5  10      257.32      281.09     18.97 o 
   3   5  10       71.53       79.17      7.88 o 
  -7   6  10       79.18       92.91     16.95 o 
  -6   6  10      132.70      148.99     12.46 o 
  -5   6  10       39.94       56.37      7.88 o 
  -4   6  10        0.94        5.92      4.28 o 
  -3   6  10      230.30      214.62     12.11 o 
  -2   6  10      206.10      192.07      7.08 o 
  -1   6  10      241.84      230.32     10.61 o 
   0   6  10      231.84      207.84     15.32 o 
   1   6  10       18.66       25.53     10.66 o 
   2   6  10       63.60       78.00     10.61 o 
  -6   7  10       43.02       42.41      8.03 o 
  -5   7  10      157.52      194.48     14.36 o 
  -4   7  10       11.61       16.98      5.17 o 
  -3   7  10        0.39        3.06      3.09 o 
  -2   7  10       12.81        8.28      3.62 o 
  -1   7  10       97.72       93.16      6.43 o 
   0   7  10       72.99       81.37     10.23 o 
   1   7  10        4.39        8.19      4.99 o 
  -5   8  10       32.87       28.77     11.48 o 
  -4   8  10       47.06       47.03      8.82 o 
  -3   8  10       65.98       76.69      8.51 o 
  -2   8  10        2.16        0.71      2.53 o 
  -1   8  10       24.41       25.53      7.00 o 
   0  -8  11      109.79      131.02     18.76 o 
   1  -8  11      155.95      191.57     21.99 o 
   2  -8  11       31.51       28.76      4.84 o 
   3  -8  11        7.58        6.80      3.21 o 
   4  -8  11       34.32       36.32      5.45 o 
  -2  -7  11       70.29       88.37     12.44 o 
  -1  -7  11       34.27       23.74     20.52 o 
   0  -7  11       91.46      115.85     25.12 o 
   1  -7  11      270.59      264.00     14.61 o 
   2  -7  11       82.34       82.05      9.79 o 
   3  -7  11      326.43      337.03     15.71 o 
   4  -7  11        3.69        3.50      2.73 o 
   5  -7  11       10.33        6.08      3.14 o 
  -3  -6  11       21.84       24.31      7.55 o 
  -2  -6  11      289.11      350.75     21.44 o 
  -1  -6  11      131.35      120.17      9.20 o 
   0  -6  11       83.37       82.85      6.05 o 
   1  -6  11       32.68       34.64      8.63 o 
   2  -6  11      210.03      221.08     10.63 o 
   3  -6  11      371.91      391.52     14.90 o 
   4  -6  11        3.05        3.88      3.58 o 
   5  -6  11        0.02        1.16      2.25 o 
   6  -6  11       70.68       92.73      9.61 o 
  -4  -5  11       50.74       46.25      8.52 o 
  -3  -5  11        9.93        8.22      4.70 o 
  -2  -5  11      173.81      174.19      8.28 o 
  -1  -5  11      277.00      267.03     16.18 o 
   0  -5  11      141.56      143.62      5.36 o 
   1  -5  11      120.75      119.64     11.48 o 
   2  -5  11       40.00       43.07      4.02 o 
   3  -5  11      103.62      114.32      8.08 o 
   4  -5  11      302.61      321.32     13.02 o 
   5  -5  11       34.99       40.37      5.78 o 
   6  -5  11       17.11       22.19      6.70 o 
  -5  -4  11       67.63       72.90     15.65 o 
  -4  -4  11      276.06      281.35     17.50 o 
  -3  -4  11      112.33       92.06      5.53 o 
  -2  -4  11       11.59        8.18      1.72 o 
  -1  -4  11      214.22      203.98     12.16 o 
   0  -4  11      499.72      481.84     13.00 o 
   1  -4  11      841.33      782.58     22.42 o 
   2  -4  11       47.46       60.56      5.27 o 
   3  -4  11       11.75        9.79      3.60 o 
   4  -4  11      483.42      515.58     20.34 o 
   5  -4  11      599.48      629.14     46.28 o 
   6  -4  11       84.59       94.71     15.46 o 
  -5  -3  11        4.35       -1.02      4.56 o 
  -4  -3  11      326.03      356.36     17.68 o 
  -3  -3  11      127.86      121.79      4.40 o 
  -2  -3  11        6.40        6.13      2.17 o 
  -1  -3  11        0.38       -0.22      0.95 o 
   0  -3  11      243.30      239.82      8.13 o 
   1  -3  11      409.58      397.19     12.05 o 
   2  -3  11      393.28      381.88     12.57 o 
   3  -3  11       23.38       21.54      5.15 o 
   4  -3  11      191.73      189.94     17.90 o 
   5  -3  11      232.56      279.87     19.49 o 
   6  -3  11      113.73      156.91     16.21 o 
  -6  -2  11      114.91      111.29      7.75 o 
  -5  -2  11        0.92        0.38      1.08 o 
  -4  -2  11       41.52       48.37      3.08 o 
  -3  -2  11      271.54      281.75      8.52 o 
  -2  -2  11     1110.36     1088.81     33.11 o 
  -1  -2  11      264.54      244.27      7.96 o 
   0  -2  11       29.39       41.05      9.02 o 
   1  -2  11       70.89       67.96      4.35 o 
   2  -2  11      612.99      591.44     30.86 o 
   3  -2  11      787.77      812.74     70.22 o 
   4  -2  11       71.38       94.56      8.91 o 
   5  -2  11       15.19       17.00      5.46 o 
   6  -2  11      160.14      177.80     17.38 o 
  -6  -1  11      148.84      161.31      7.57 o 
  -5  -1  11      168.03      170.56     12.77 o 
  -4  -1  11       24.15       19.27      2.60 o 
  -3  -1  11      123.35      119.88      6.11 o 
  -2  -1  11      671.09      681.56     25.69 o 
  -1  -1  11      576.65      586.51     13.64 o 
   0  -1  11      843.60      817.24     20.53 o 
   1  -1  11      132.48      139.62      8.74 o 
   2  -1  11     1711.53     1625.70     57.84 o 
   3  -1  11      918.14      962.68     74.62 o 
   4  -1  11      314.74      367.27     29.72 o 
   5  -1  11       18.51       24.96      7.54 o 
   6  -1  11       96.94      116.68     12.00 o 
  -7   0  11        3.93        6.94      2.99 o 
  -6   0  11       42.49       47.80      6.39 o 
  -5   0  11      194.05      198.76      8.55 o 
  -4   0  11      295.29      296.32     16.13 o 
  -3   0  11       14.38       13.74      2.56 o 
  -2   0  11       36.31       40.70      6.24 o 
  -1   0  11      780.11      724.29     16.41 o 
   0   0  11     1289.19     1203.20     29.86 o 
   1   0  11      711.98      721.94     23.08 o 
   2   0  11      119.98      129.64      8.79 o 
   3   0  11      247.34      265.87     19.32 o 
   4   0  11      625.89      751.31     62.73 o 
   5   0  11       61.15       67.48      8.94 o 
   6   0  11        0.63        5.00      5.54 o 
  -7   1  11       40.24       37.71      4.68 o 
  -6   1  11       60.40       66.03      5.50 o 
  -5   1  11      137.53      142.87      9.68 o 
  -4   1  11      265.80      271.63     21.50 o 
  -3   1  11      317.12      331.28     27.78 o 
  -2   1  11      192.60      198.21     12.92 o 
  -1   1  11      210.83      177.85      7.01 o 
   0   1  11      941.66      809.90     25.98 o 
   1   1  11     1258.59     1192.66     36.69 o 
   2   1  11      640.76      685.82     28.09 o 
   3   1  11        1.97       -0.90      2.51 o 
   4   1  11      190.65      220.58     17.21 o 
   5   1  11      273.94      312.58     18.96 o 
  -7   2  11      136.47      161.12     11.01 o 
  -6   2  11      127.32      140.91      9.82 o 
  -5   2  11       26.08       24.52      5.53 o 
  -4   2  11      732.99      694.30     58.84 o 
  -3   2  11      897.09      866.24     42.99 o 
  -2   2  11      550.97      534.27     13.66 o 
  -1   2  11      366.40      406.00     13.64 o 
   0   2  11        2.40        1.85      2.12 o 
   1   2  11      686.98      646.91     31.25 o 
   2   2  11      422.31      444.78     21.15 o 
   3   2  11      111.70      142.21     10.54 o 
   4   2  11        4.28        6.07      3.93 o 
   5   2  11       25.89       25.93      6.83 o 
  -7   3  11      119.98      131.23     10.53 o 
  -6   3  11      160.78      184.77     18.38 o 
  -5   3  11      138.00      151.34     10.10 o 
  -4   3  11       36.55       35.58      5.22 o 
  -3   3  11      126.34      107.12      7.97 o 
  -2   3  11     1286.45     1209.12     32.70 o 
  -1   3  11      580.51      557.48     26.71 o 
   0   3  11      128.21      139.12     11.44 o 
   1   3  11       51.84       49.41      6.60 o 
   2   3  11      321.72      318.90     20.43 o 
   3   3  11      536.48      563.43     28.81 o 
   4   3  11       46.44       35.30     23.57 o 
  -7   4  11        3.59        3.41      3.57 o 
  -6   4  11      100.14      117.78     16.29 o 
  -5   4  11      256.11      292.58     15.43 o 
  -4   4  11      203.42      215.23     14.38 o 
  -3   4  11       67.51       87.33     15.02 o 
  -2   4  11       31.74       26.39      3.81 o 
  -1   4  11      415.44      386.85     21.39 o 
   0   4  11      624.41      580.06     28.73 o 
   1   4  11       63.46       62.22      6.64 o 
   2   4  11       85.58       97.61     10.23 o 
   3   4  11       31.34       22.95     15.46 o 
  -7   5  11        0.74        2.45      3.61 o 
  -6   5  11       30.77       38.65     11.71 o 
  -5   5  11      132.21      147.53     11.43 o 
  -4   5  11      402.99      423.40     19.52 o 
  -3   5  11      157.05      182.41     16.85 o 
  -2   5  11       87.14       90.99      4.47 o 
  -1   5  11      102.87       96.93     10.45 o 
   0   5  11      171.59      176.19     14.10 o 
   1   5  11      258.25      266.25     28.73 o 
   2   5  11       15.72       14.03      6.20 o 
  -6   6  11        2.77        4.89      4.28 o 
  -5   6  11        4.75        8.72      7.45 o 
  -4   6  11       37.01       41.14      8.55 o 
  -3   6  11      109.90      110.65      9.25 o 
  -2   6  11      107.32      114.11      8.99 o 
  -1   6  11        0.52        1.45      1.60 o 
   0   6  11      104.19      102.22     11.73 o 
   1   6  11      140.48      145.32     14.60 o 
  -5   7  11       49.92       60.45      9.06 o 
  -4   7  11        6.40        7.81      4.34 o 
  -3   7  11       13.30       11.57      4.51 o 
  -2   7  11       58.75       55.59      7.05 o 
  -1   7  11      107.30       90.96      8.53 o 
   0   7  11        0.49        2.14      6.53 o 
   2  -8  12       66.16       60.11      7.50 o 
  -1  -7  12       55.93       72.63     14.46 o 
   0  -7  12      148.77      175.64     20.56 o 
   1  -7  12       65.34       63.75      5.16 o 
   2  -7  12       17.32       19.98      3.41 o 
   3  -7  12       40.60       38.21      5.95 o 
   4  -7  12      117.43      134.20     14.48 o 
  -2  -6  12       17.79       22.91      7.52 o 
  -1  -6  12        0.25        1.12      4.23 o 
   0  -6  12      136.63      151.70      6.93 o 
   1  -6  12      252.99      263.03     11.54 o 
   2  -6  12      210.65      216.29     13.88 o 
   3  -6  12        0.03        0.48      1.70 o 
   4  -6  12       72.64       89.79      7.07 o 
   5  -6  12      133.68      155.20     10.92 o 
  -4  -5  12       19.99       20.54      7.12 o 
  -3  -5  12       80.40       93.79     19.83 o 
  -2  -5  12       79.16       73.33      6.35 o 
  -1  -5  12       49.09       44.67      5.77 o 
   0  -5  12        1.20        2.47      1.81 o 
   1  -5  12      393.40      391.97     17.07 o 
   2  -5  12      370.87      380.60     18.26 o 
   3  -5  12      260.46      272.20     12.87 o 
   4  -5  12        0.07       -1.20      2.57 o 
   5  -5  12       47.71       61.48      7.56 o 
  -4  -4  12        0.06        0.05      2.40 o 
  -3  -4  12        5.25        8.04      1.45 o 
  -2  -4  12      323.28      312.02     33.50 o 
  -1  -4  12      353.22      319.17     17.40 o 
   0  -4  12      138.27      129.44      5.71 o 
   1  -4  12        0.12       -0.66      1.89 o 
   2  -4  12       55.15       62.68      6.97 o 
   3  -4  12      467.56      497.31     18.43 o 
   4  -4  12      117.90      139.94      8.99 o 
   5  -4  12        0.01        0.33      2.54 o 
   6  -4  12       70.58       78.35     10.52 o 
  -5  -3  12      129.25      138.67     18.19 o 
  -4  -3  12       70.35       66.05      7.55 o 
  -3  -3  12        0.98        0.30      0.93 o 
  -2  -3  12      198.60      221.12      8.73 o 
  -1  -3  12      617.52      581.68     14.28 o 
   0  -3  12      799.59      728.26     18.36 o 
   1  -3  12       96.41       84.52      5.12 o 
   2  -3  12      208.35      210.89      8.95 o 
   3  -3  12      464.79      514.92     36.08 o 
   4  -3  12      192.25      211.49     13.20 o 
   5  -3  12      180.19      209.63     14.96 o 
   6  -3  12        2.85        4.84      5.96 o 
  -6  -2  12        7.45        7.79      2.47 o 
  -5  -2  12       33.46       34.64      3.58 o 
  -4  -2  12      214.13      228.00      9.27 o 
  -3  -2  12      348.38      313.52     18.61 o 
  -2  -2  12        7.94        6.77      3.77 o 
  -1  -2  12      145.60      139.91      5.70 o 
   0  -2  12      619.16      579.70     15.06 o 
   1  -2  12      550.55      540.73     21.59 o 
   2  -2  12       70.60       80.70      8.70 o 
   3  -2  12      129.32      139.77     14.90 o 
   4  -2  12      533.83      574.78     41.57 o 
   5  -2  12      138.66      155.71     13.94 o 
   6  -2  12       21.70       21.92      7.46 o 
  -6  -1  12       20.09       16.61      3.04 o 
  -5  -1  12        3.34        0.97      1.84 o 
  -4  -1  12      109.10      119.09     10.35 o 
  -3  -1  12      437.27      434.41     29.70 o 
  -2  -1  12      834.79      780.07     22.21 o 
  -1  -1  12      123.95      113.38      5.73 o 
   0  -1  12      215.79      208.14      7.60 o 
   1  -1  12     1575.74     1528.58     44.12 o 
   2  -1  12      670.14      671.75     28.56 o 
   3  -1  12      364.39      441.35     32.52 o 
   4  -1  12       33.48       33.53      6.93 o 
   5  -1  12      121.64      156.73     25.92 o 
  -6   0  12       71.90       81.92      6.32 o 
  -5   0  12       14.23       11.11      5.07 o 
  -4   0  12      319.58      339.74     28.58 o 
  -3   0  12      221.37      197.51      7.68 o 
  -2   0  12      870.57      776.84     36.04 o 
  -1   0  12      319.65      302.94     10.07 o 
   0   0  12       48.47       49.27      4.59 o 
   1   0  12      515.98      503.38     26.66 o 
   2   0  12      830.72      907.08     36.72 o 
   3   0  12      527.43      580.08     30.94 o 
   4   0  12       30.00       37.30      7.46 o 
   5   0  12       15.57       19.46      6.74 o 
  -7   1  12       25.36       29.00      5.31 o 
  -6   1  12       84.71       92.64      7.83 o 
  -5   1  12      265.14      275.19     12.72 o 
  -4   1  12      313.33      296.60     23.36 o 
  -3   1  12       16.43       17.28      2.80 o 
  -2   1  12      564.28      535.72     23.06 o 
  -1   1  12      786.81      694.25     22.25 o 
   0   1  12      196.37      202.16     10.33 o 
   1   1  12      130.45      149.22     10.15 o 
   2   1  12      250.56      239.75     16.38 o 
   3   1  12      282.64      325.61     22.68 o 
   4   1  12      223.46      282.05     46.06 o 
   5   1  12       23.24       31.97      9.91 o 
  -7   2  12       10.94        8.67      4.03 o 
  -6   2  12      129.37      149.63     12.09 o 
  -5   2  12      298.89      292.71     14.07 o 
  -4   2  12      826.48      841.55     46.01 o 
  -3   2  12      143.47      140.03      8.20 o 
  -2   2  12        0.03        2.51      4.30 o 
  -1   2  12     1046.26      956.07     27.17 o 
   0   2  12     1769.90     1561.46     67.72 o 
   1   2  12      684.01      678.01     25.33 o 
   2   2  12        3.42        5.18      3.55 o 
   3   2  12       11.85       12.24      4.91 o 
   4   2  12      101.57      125.60     12.20 o 
  -7   3  12       18.10       19.58      5.56 o 
  -6   3  12       21.96       19.14      6.44 o 
  -5   3  12       13.92       18.14      4.68 o 
  -4   3  12      272.87      284.81     14.90 o 
  -3   3  12      268.71      250.82     14.57 o 
  -2   3  12      139.68      147.46      5.55 o 
  -1   3  12        1.90        0.00      2.21 o 
   0   3  12      379.37      371.27     22.30 o 
   1   3  12      287.60      302.09     17.13 o 
   2   3  12      249.67      278.12     15.80 o 
   3   3  12        0.31       -1.17      3.10 o 
  -7   4  12       76.08       86.21     14.73 o 
  -6   4  12      126.95      154.40     14.10 o 
  -5   4  12        5.71       13.95      4.69 o 
  -4   4  12       25.50       21.05      4.90 o 
  -3   4  12      479.95      461.41     19.22 o 
  -2   4  12     1033.08      989.73     28.25 o 
  -1   4  12      322.98      301.34     28.83 o 
   0   4  12       13.45       14.08      5.58 o 
   1   4  12       83.31      102.24     19.07 o 
   2   4  12      144.84      156.04     12.01 o 
   3   4  12       45.77       32.98     24.03 o 
  -6   5  12      193.53      215.79     16.87 o 
  -5   5  12       66.45       85.19      9.29 o 
  -4   5  12       29.24       39.51      6.57 o 
  -3   5  12       46.49       38.60      7.33 o 
  -2   5  12      269.59      246.21     18.43 o 
  -1   5  12      160.73      150.71     13.49 o 
   0   5  12       66.06       80.97     11.02 o 
   1   5  12       30.53       33.55      8.43 o 
   2   5  12       88.21       97.35     14.01 o 
  -6   6  12        0.20       -1.08      5.52 o 
  -5   6  12      143.29      174.57     14.05 o 
  -4   6  12      322.18      328.50     18.41 o 
  -3   6  12       14.68       14.47      4.68 o 
  -2   6  12       40.93       28.89      8.05 o 
  -1   6  12      108.44      100.23     12.11 o 
   0   6  12      149.89      177.66     26.02 o 
  -4   7  12       61.37       62.10     14.12 o 
  -3   7  12       55.85       52.95     12.53 o 
  -2   7  12       12.91       11.49      5.26 o 
   0  -7  13        1.61       -3.61      6.01 o 
   1  -7  13       13.99       13.43      3.19 o 
   2  -7  13       24.99       27.03      4.68 o 
   3  -7  13      101.61      110.55      8.21 o 
  -2  -6  13       11.80       12.73      7.84 o 
  -1  -6  13       59.22       53.16     11.87 o 
   0  -6  13       64.02       66.32      6.35 o 
   1  -6  13       37.57       38.45      4.10 o 
   2  -6  13        4.79        5.25      2.82 o 
   3  -6  13      271.66      292.35     14.45 o 
   4  -6  13      103.00      122.23      8.73 o 
  -3  -5  13       23.54       31.39      6.85 o 
  -2  -5  13       31.55       26.03      5.93 o 
  -1  -5  13       38.13       37.01      4.35 o 
   0  -5  13      188.75      183.74      8.70 o 
   1  -5  13      117.55      121.54      6.74 o 
   2  -5  13       12.57        8.88      3.78 o 
   3  -5  13       56.72       63.93      6.27 o 
   4  -5  13      137.08      166.06     10.36 o 
   5  -5  13      178.81      200.32     13.02 o 
  -4  -4  13       44.70       56.58     10.45 o 
  -3  -4  13      108.97       95.08      7.38 o 
  -2  -4  13       51.09       49.32      6.11 o 
  -1  -4  13        1.19        3.34      2.11 o 
   0  -4  13       89.20       81.81      5.74 o 
   1  -4  13      389.40      369.05     14.00 o 
   2  -4  13      101.51      107.64      7.23 o 
   3  -4  13       87.19       98.96      7.63 o 
   4  -4  13       95.99      116.79     10.21 o 
   5  -4  13       78.06       93.29     10.74 o 
  -5  -3  13       37.40       20.90     10.28 o 
  -4  -3  13       57.62       62.80     10.28 o 
  -3  -3  13       65.95       60.15      9.86 o 
  -2  -3  13      520.08      514.11     19.88 o 
  -1  -3  13      184.72      181.79     10.73 o 
   0  -3  13      100.39       89.33      5.91 o 
   1  -3  13      709.64      663.67     20.56 o 
   2  -3  13      867.68      898.30     28.39 o 
   3  -3  13      443.56      493.04     20.18 o 
   4  -3  13       21.21       24.45      6.27 o 
   5  -3  13       49.98       82.49     14.79 o 
  -5  -2  13       10.74       10.30      2.72 o 
  -4  -2  13        0.11        2.32      1.89 o 
  -3  -2  13       10.25       14.51      2.44 o 
  -2  -2  13      351.92      337.33     24.78 o 
  -1  -2  13      528.80      471.00     19.25 o 
   0  -2  13      238.76      219.14      9.34 o 
   1  -2  13       75.73       79.35      6.40 o 
   2  -2  13      401.07      422.76     16.93 o 
   3  -2  13      305.85      364.32     22.19 o 
   4  -2  13      151.82      185.04     22.92 o 
   5  -2  13       51.11       61.50     10.63 o 
  -6  -1  13       38.76       35.48      3.85 o 
  -5  -1  13       51.17       53.02      5.21 o 
  -4  -1  13      359.19      367.97     23.77 o 
  -3  -1  13       19.06       19.61      4.35 o 
  -2  -1  13      152.53      134.62      8.10 o 
  -1  -1  13      454.14      398.06     13.85 o 
   0  -1  13     1023.17      951.02     41.03 o 
   1  -1  13      429.82      456.13     18.15 o 
   2  -1  13       16.84       25.01      5.40 o 
   3  -1  13      129.47      152.83     15.13 o 
   4  -1  13      372.39      467.99     38.18 o 
   5  -1  13      292.04      407.94     59.65 o 
  -6   0  13        6.26        7.94      3.30 o 
  -5   0  13      254.61      280.46     12.79 o 
  -4   0  13      521.18      515.79     25.30 o 
  -3   0  13      372.01      332.81     20.50 o 
  -2   0  13      143.41      116.90      6.28 o 
  -1   0  13       68.37       66.91      9.05 o 
   0   0  13     1003.91      935.62     32.78 o 
   1   0  13      242.44      258.11     14.76 o 
   2   0  13      135.09      169.05     13.87 o 
   3   0  13       16.91       20.33      7.13 o 
   4   0  13       44.37       53.65      9.67 o 
  -6   1  13      132.71      140.18      9.95 o 
  -5   1  13       40.70       23.14     21.73 o 
  -4   1  13       95.21       98.12      8.95 o 
  -3   1  13      622.49      563.32     21.45 o 
  -2   1  13      647.17      575.52     19.06 o 
  -1   1  13       50.83       51.57      4.61 o 
   0   1  13        5.66        7.18      2.67 o 
   1   1  13      414.13      453.94     23.10 o 
   2   1  13      670.65      711.18     34.40 o 
   3   1  13      173.44      222.47     15.72 o 
   4   1  13        0.00        0.26      4.79 o 
  -6   2  13      113.02      133.40     12.58 o 
  -5   2  13      146.41      155.11     12.16 o 
  -4   2  13       15.83       15.33      4.11 o 
  -3   2  13       68.60       59.06      7.00 o 
  -2   2  13      800.35      744.92     23.88 o 
  -1   2  13      411.00      392.84     13.46 o 
   0   2  13       77.41       74.93      7.44 o 
   1   2  13       42.38       47.85      6.85 o 
   2   2  13       57.75       56.17      9.82 o 
   3   2  13       98.94      139.23     23.08 o 
  -6   3  13      130.06      153.32     11.74 o 
  -5   3  13      223.31      239.48     23.84 o 
  -4   3  13      164.27      176.26     11.01 o 
  -3   3  13        6.38        5.76      3.21 o 
  -2   3  13       79.47       69.20      5.65 o 
  -1   3  13      248.63      253.14     11.27 o 
   0   3  13      333.99      363.29     34.95 o 
   1   3  13       53.56       59.50      7.68 o 
   2   3  13       15.77       19.21      5.93 o 
   3   3  13       94.03      126.30     15.93 o 
  -6   4  13        2.75        5.54      4.13 o 
  -5   4  13       92.33       97.17     11.33 o 
  -4   4  13      356.97      346.54     17.20 o 
  -3   4  13       42.41       56.98      7.14 o 
  -2   4  13       10.04       10.26      5.27 o 
  -1   4  13      142.39      138.46     13.56 o 
   0   4  13      208.51      241.89     29.54 o 
   1   4  13      120.49      143.04     16.29 o 
   2   4  13       14.38       18.91      7.25 o 
  -5   5  13        4.66        1.40      3.19 o 
  -4   5  13       25.35       21.57      6.47 o 
  -3   5  13      113.34      111.04      9.84 o 
  -2   5  13      171.50      167.49     15.70 o 
  -1   5  13        2.94        0.76      3.42 o 
   0   5  13       23.20       13.89     10.76 o 
   1   5  13       57.33       48.53     11.09 o 
  -4   6  13      105.22      106.31     11.05 o 
  -3   6  13      257.12      228.17     14.88 o 
  -2   6  13      109.75      115.55     10.28 o 
  -1   6  13       41.19       42.76     15.43 o 
   0  -6  14        1.58        0.44      1.77 o 
   1  -6  14        6.69        7.80      4.11 o 
   2  -6  14      139.07      161.73      9.15 o 
   3  -6  14       63.41       62.43     14.72 o 
  -2  -5  14       80.88       96.52     23.39 o 
  -1  -5  14      159.88      160.68     14.14 o 
   0  -5  14        8.45       10.70      3.54 o 
   1  -5  14       41.80       52.16      5.93 o 
   2  -5  14      168.32      189.51     12.62 o 
   3  -5  14      154.82      179.35     11.76 o 
   4  -5  14       33.52       42.42      6.92 o 
  -3  -4  14       85.48       80.55     10.76 o 
  -2  -4  14       19.01       15.53      4.59 o 
  -1  -4  14       75.76       71.76      6.11 o 
   0  -4  14      281.64      295.57     12.19 o 
   1  -4  14       50.37       41.96      5.56 o 
   2  -4  14        1.19        2.54      2.73 o 
   3  -4  14      213.83      238.41     12.70 o 
   4  -4  14       93.92      109.29     10.50 o 
  -4  -3  14       73.85       62.74      5.85 o 
  -3  -3  14      156.42      155.92      8.17 o 
  -2  -3  14        9.72        7.08      2.64 o 
  -1  -3  14        8.18       10.51      4.10 o 
   0  -3  14      497.86      493.38     18.80 o 
   1  -3  14      465.52      492.57     18.24 o 
   2  -3  14      163.07      181.91     10.95 o 
   3  -3  14        1.30        2.08      2.76 o 
   4  -3  14      223.04      260.99     21.91 o 
  -4  -2  14       73.43       69.40      5.61 o 
  -3  -2  14      100.23       87.91      5.72 o 
  -2  -2  14      216.10      209.49     14.44 o 
  -1  -2  14        1.08        1.07      3.17 o 
   0  -2  14       62.35       55.49     18.64 o 
   1  -2  14      255.48      278.58     14.52 o 
   2  -2  14      207.56      213.68     13.91 o 
   3  -2  14      133.80      162.82     16.83 o 
   4  -2  14       16.91       20.19      8.50 o 
  -5  -1  14      145.47      137.34     10.17 o 
  -4  -1  14        0.01       -0.42      2.77 o 
  -3  -1  14       97.06       84.65     10.61 o 
  -2  -1  14      335.52      314.02     15.03 o 
  -1  -1  14      106.59      108.68     10.95 o 
   0  -1  14       77.53       79.32     12.03 o 
   1  -1  14      126.89      121.06      7.61 o 
   2  -1  14      419.04      452.11     21.90 o 
   3  -1  14      272.81      331.31     23.97 o 
   4  -1  14       55.89       78.10     15.32 o 
  -5   0  14      175.60      165.18     10.15 o 
  -4   0  14       86.43       80.92      6.75 o 
  -3   0  14        0.77        1.36      2.05 o 
  -2   0  14      326.84      286.45     22.64 o 
  -1   0  14      756.35      724.88     49.51 o 
   0   0  14      371.11      342.01     20.38 o 
   1   0  14       14.83       19.29      6.17 o 
   2   0  14       16.36       16.27      6.59 o 
   3   0  14      249.56      293.13     50.26 o 
   4   0  14      260.55      398.97     40.79 o 
  -5   1  14       23.19       17.94     12.55 o 
  -4   1  14       83.12       92.21      7.47 o 
  -3   1  14       72.58       76.69      6.45 o 
  -2   1  14        3.44        2.84      2.59 o 
  -1   1  14      150.29      133.42      9.56 o 
   0   1  14      387.59      383.44     21.54 o 
   1   1  14      371.18      425.71     20.89 o 
   2   1  14        1.48        2.87      3.81 o 
   3   1  14       73.99      104.58     15.35 o 
  -6   2  14        7.36        5.59      5.33 o 
  -5   2  14       12.71        9.84      7.53 o 
  -4   2  14      319.47      294.86     14.65 o 
  -3   2  14      262.96      245.73     25.95 o 
  -2   2  14      152.99      142.28      8.80 o 
  -1   2  14        1.36        2.02      2.71 o 
   0   2  14       93.04      104.71     13.18 o 
   1   2  14      364.36      419.87     25.28 o 
   2   2  14      134.53      176.17     14.95 o 
   3   2  14       23.23       29.48      8.33 o 
  -5   3  14        2.56        7.74      5.19 o 
  -4   3  14       43.93       44.27      7.86 o 
  -3   3  14       92.91       67.92     28.05 o 
  -2   3  14      367.00      344.13     33.48 o 
  -1   3  14       62.29       72.08      7.56 o 
   0   3  14       33.69       17.81      7.55 o 
   1   3  14      111.68      126.52     11.88 o 
   2   3  14      268.58      376.29     35.37 o 
  -5   4  14       77.13       68.34     22.01 o 
  -4   4  14        4.99        4.46      3.60 o 
  -3   4  14       59.20       52.25      7.04 o 
  -2   4  14      107.91      102.53     12.56 o 
  -1   4  14      231.28      242.10     30.96 o 
   0   4  14      149.38      169.09     18.07 o 
   1   4  14        2.67        3.97      5.94 o 
  -4   5  14      114.61      122.04     13.10 o 
  -3   5  14        5.42        3.99      3.69 o 
  -2   5  14       49.11       41.86     15.65 o 
  -1   5  14      122.23      105.88     14.18 o 
  -1  -5  15        9.14        8.45      3.64 o 
   0  -5  15      114.79      113.00      8.87 o 
   1  -5  15      414.50      434.01     21.53 o 
   2  -5  15      164.98      177.56     14.30 o 
  -2  -4  15      132.90      135.00     10.76 o 
  -1  -4  15      157.38      169.29     10.33 o 
   0  -4  15       12.64        8.34      3.65 o 
   1  -4  15       20.41       21.47      8.82 o 
   2  -4  15      127.55      155.83     11.44 o 
   3  -4  15      222.08      251.10     15.74 o 
  -3  -3  15        2.67        2.32      2.58 o 
  -2  -3  15      116.67      120.38      7.96 o 
  -1  -3  15      251.66      256.82     14.02 o 
   0  -3  15      241.12      243.42     10.63 o 
   1  -3  15       54.75        4.11      4.94 o 
   2  -3  15       21.28       14.94      7.55 o 
   3  -3  15      148.13      175.73     12.04 o 
  -4  -2  15      168.69      155.20     10.68 o 
  -3  -2  15      126.17      115.27      6.25 o 
  -2  -2  15       41.05       15.90     17.54 o 
  -1  -2  15      172.44      184.75     11.62 o 
   0  -2  15      247.41      267.90     11.19 o 
   1  -2  15      151.49      172.99     10.77 o 
   2  -2  15        2.66        3.91      3.05 o 
   3  -2  15       16.46       12.95      6.19 o 
  -4  -1  15      118.91      116.92      7.95 o 
  -3  -1  15      175.19      164.32     11.73 o 
  -2  -1  15      109.86       98.43      7.05 o 
  -1  -1  15        4.53        1.81      2.32 o 
   0  -1  15      156.16      162.69      9.33 o 
   1  -1  15      321.34      337.51     14.25 o 
   2  -1  15       59.55       50.35     20.65 o 
   3  -1  15        2.84        4.23      4.70 o 
  -4   0  15       38.63       25.87     23.60 o 
  -3   0  15      121.10      119.28      8.24 o 
  -2   0  15      367.26      364.33     30.65 o 
  -1   0  15      157.90      162.27     10.14 o 
   0   0  15       11.64       12.54      3.31 o 
   1   0  15       43.92       43.35      6.77 o 
   2   0  15      173.11      225.15     19.88 o 
   3   0  15       37.25       55.73     10.36 o 
  -5   1  15       26.74       14.54     10.57 o 
  -4   1  15       22.21       19.62     14.78 o 
  -3   1  15        7.56        6.00      2.48 o 
  -2   1  15      160.99      152.14     12.44 o 
  -1   1  15      119.65      123.63     11.44 o 
   0   1  15       11.30       16.59      3.65 o 
   1   1  15       13.39       20.24      6.19 o 
   2   1  15      222.21      291.86     24.75 o 
  -5   2  15       95.20      109.97     12.27 o 
  -4   2  15       84.63       88.36      8.44 o 
  -3   2  15        2.53        4.54      4.32 o 
  -2   2  15       68.95       62.21      4.99 o 
  -1   2  15      121.46      106.41      7.49 o 
   0   2  15      327.84      327.43     31.57 o 
   1   2  15        1.78        1.42      3.43 o 
   2   2  15       75.91       89.05     12.61 o 
  -4   3  15       85.55       86.97      8.92 o 
  -3   3  15       72.13       68.41      7.85 o 
  -2   3  15        2.17        3.16      4.46 o 
  -1   3  15       57.71       36.61     10.35 o 
   0   3  15      172.23      162.82     19.26 o 
   1   3  15      100.36      115.80     28.49 o 
  -4   4  15      118.43      107.78     10.63 o 
  -3   4  15       99.98      104.85     10.34 o 
  -2   4  15      168.75      177.40     17.78 o 
  -1   4  15        0.82       -0.17      3.59 o 
   0  -4  16       37.25       38.48      5.11 o 
   1  -4  16       65.45       66.56     22.11 o 
  -2  -3  16      106.28      100.92     10.30 o 
  -1  -3  16       80.55       72.79      8.74 o 
   0  -3  16       42.26       40.47      5.22 o 
   1  -3  16       84.96       80.05     25.51 o 
   2  -3  16      245.48      303.26     17.48 o 
  -3  -2  16       25.25        0.08      2.12 o 
  -2  -2  16      247.95      254.04     16.72 o 
  -1  -2  16      156.45      154.44     10.21 o 
   0  -2  16       33.18       26.61     10.57 o 
   1  -2  16        5.64        5.15      4.33 o 
   2  -2  16      105.25      129.89     11.56 o 
  -3  -1  16       15.44        3.33      3.79 o 
  -2  -1  16       63.55       61.38      6.33 o 
  -1  -1  16       67.62       73.22      7.69 o 
   0  -1  16      378.03      410.07     15.90 o 
   1  -1  16       41.66       43.88     15.30 o 
   2  -1  16        6.45        4.37      3.58 o 
  -3   0  16       84.66       74.47      9.60 o 
  -2   0  16        7.05        0.49      2.41 o 
  -1   0  16       57.25       47.39     10.03 o 
   0   0  16      230.86      235.73     20.68 o 
   1   0  16      116.36      158.81     14.28 o 
   2   0  16       16.20       14.11      7.69 o 
  -3   1  16      124.89      119.96     13.30 o 
  -2   1  16      107.18      105.52     12.25 o 
  -1   1  16        0.16        0.45      2.77 o 
   0   1  16       22.01       14.04      6.02 o 
   1   1  16      221.85      255.15     21.79 o 
  -3   2  16       77.18       58.73     36.84 o 
  -2   2  16      238.32      232.89     20.85 o 
  -1   2  16      142.64      148.52     22.41 o 
   0   2  16        0.72        8.31      5.37 o 
  -2   3  16       68.71       46.14     17.86 o 
  -1   3  16       66.13       67.93     21.49 o 
  -1  -1  17       64.56        0.66      6.15 o 
  -1   0  17      207.62      243.79     22.79 o 
                                                 
